# Supplementary material for: CircFAT1 Promotes Lung Adenocarcinoma Progression by Sequestering miR-7 from Repressing IRS2-ERK-mediated CCND1 Expression
Source: Int J Biol Sci. 2022 Jun 13;18(10):3944–60. doi: 10.7150/ijbs.70889 (PMC9274483; doi:10.7150/ijbs.70889)
Supplement: Supplementary file 2 — Supplementary tables. [file ijbsv18p3944s2.xlsx]

## Sheet: Table S1
Table S1. Sequences of mRNA, circRNA primers for qPCR
	Primer Sequences
primer names	Forward Primers (5'-3')	Reverse Primers (5'-3')
circFAT1 divergent	CATTAGAGATGGCTCTGGCGTTG	GCTGCCATCACTGTCTCCAAAAT
circFAT1 convergent	TGAGGGCCAAAGACAAGGGAAAGC	GGTGGGTGCAGGTTCTCATTCACA
FAT1	GCACTTCCCCGTTTCTGCCACTGT	TGTCAACCTTCCCTACTACGCCGT
GAPDH	TGGACCTGACCTGCCGTCTAGAAA	GTGGGTGTCGCTGTTGAAGTCAGA
GUSB	GCAGAAACGATTGCAGGGTTTCAC	TGCGTTTTTGATCCAGACCCAGAT
IRS2	CAGTGTGTGGCAGTTCTCGCAGA	GTGTCGAGGGAGCAGAAAACGGCA
CCND1	CGCCCTCGGTGTCCTACTTCAAAT	ACCTCCTCCTCGCACTTCTGTTCC
circCDYL divergent	CATGGCCACAGGCTTAGCTGTTA	CAAGTGTCGTCCTCGCTGTCATA
circCDYL convergent	ACAGCTCCATCTCTCTCCAGCCGG	ACGGGGTCCAGTTTCTCAGGGCTC
CDYL	CAGGAGTGACTGCCAGCAAAAGGA	GCCATCCTGCTTCCTGACCACAAT
circATXN10 divergent	TGTGGCCAATGGGTTTAAGTCTC	GTCATCCTTGGTGAGTGGCTCAT
circATXN10 convergent	ATGAGCCACTCACCAAGGATGACA	CTCAGAGGCCAGCTTGAGCACAGT
ATXN10	TGCTTCAGGTGTCTTCGCAATGCT	TTCCTGTTCCACTCGCAGTTCACG
circSETD3 divergent	TCGGTATCTTCAGTCCACACAAGC	GCACCAGTGCCAGATTTCTGAGT
circSETD3 convergent	GGCAGCCCTATATTCAAACCCTCCCCA	GTAGGCGTACTGTCGAGCTGTGTTTT
SETD3	GCTGTCGCCTCTGCCTAAGACC	TGTAACAGGACAGGGCAGGAGGG
circSDF4 divergent	GCGAGTAAAGGCCATAGCGA	ATCTTCCGGTCAGTGTTCACATC
circSDF4 convergent	GCGGAAGTGTGTCTTGCTCTCCTC	TGGATGTGAACACTGACCGGAAGA
SDF4	CTTCACCCACTTCCCTCCTGACAG	ACATCCAGGTAGCTGTTCATGTAGGC
circABHD2 divergent	GACCTCTACTTCCAGGACTCGG	GTCTCCAGCATGGCATTCATC
circABHD2 convergent	TCCCGAACTCCCAGCCGTGTTTGA	GTAGAGGTCAGGTGGGGCTGTGGG
ABHD2	GGAAGATGGGAAGGGTGAGGTCGC	TCCAACACAGTGCTCAGCCAAGGG
circFKBP5 divergent	TATCCGGAGAACCAAACGGAAAGG	AGTGGCTGTGGGGCTTTCTTCATT
circFKBP5 convergent	TGCATTCGAGGGAATTTTAGGGAGA	AGTCATCAAGGCATGGGACATTGG
FKBP5	CGCTCGTTGTGCTCCTTGGCCTTT	TGAACGAGTTTGAGTCAGCCAAGGGT
circHIPK2 divergent	ACTTTGGTTCAGCCAGCCACGTCT	TGATTGAAGGGTGTGAGGGGAGAA
circHIPK2 convergent	TCAAGCGTAAGAGCGAGGAGATCG	CGCTGTTTTTGGAGGTGGCAGTAG
HIPK2	CGTGCAGTGATTCTCCAGGCTCCC	TCCGACTCCTCCAGCAACACCAGC

## Sheet: Table S2
Table S2. Sequences of miRNA primers for RT-qPCR
Universal Forward Primer (5'-3') for miRNA qPCR
CAGTGCAGGGTCCGAGGTAT
Gene-specific primers for miRNA qPCR
Gene symbols	Primers (5'-3') for Reverse Transcription	Reverse Primers (5'-3') for qPCR
U6	GTCGTATCCAGTGCAGGGTCCGAGGTATTCGCACTGGATACGACAAAATATGGA	TTGGAACGATACAGAGAAGATTAGC
hsa-miR-1299	GTCGTATCCAGTGCAGGGTCCGAGGTATTCGCACTGGATACGACTCCCTCACAC	CGGGCTTCTGGAATTCTGTGT
hsa-miR-873-5p	GTCGTATCCAGTGCAGGGTCCGAGGTATTCGCACTGGATACGACAGGAGACTCA	GGGCGCAGGAACTTGTGAG
hsa-miR-375-3p	GTCGTATCCAGTGCAGGGTCCGAGGTATTCGCACTGGATACGACTCACGCGAGC	GGGCTTTGTTCGTTCGGCT
hsa-miR-7-5p	GTCGTATCCAGTGCAGGGTCCGAGGTATTCGCACTGGATACGACAACAACAAAA	CGGGCTGGAAGACTAGTGATTT
hsa-miR-548g	GTCGTATCCAGTGCAGGGTCCGAGGTATTCGCACTGGATACGACGTACAAAAGT	GGCGGGCAAAACTGTAATTACTT
hsa-miR-409-3p	GTCGTATCCAGTGCAGGGTCCGAGGTATTCGCACTGGATACGACAGGGGTTCAC	GGGCGAATGTTGCTCGGTGA
hsa-miR-181b	GTCGTATCCAGTGCAGGGTCCGAGGTATTCGCACTGGATACGACACCCACCGAC	GGGCAACATTCATTGCTGTCG
hsa-miR-302c-3p	GTCGTATCCAGTGCAGGGTCCGAGGTATTCGCACTGGATACGACCCACTGAAAC	CGGGCTAAGTGCTTCCATGTTT
hsa-miR-30a-5p	GTCGTATCCAGTGCAGGGTCCGAGGTATTCGCACTGGATACGACCTTCCAGTCG	CGGGCTGTAAACATCCTCGA
hsa-miR-10a-5p	GTCGTATCCAGTGCAGGGTCCGAGGTATTCGCACTGGATACGACCACAAATTCG	GGGCTACCCTGTAGATCCGAA
hsa-miR-30e-5p	GTCGTATCCAGTGCAGGGTCCGAGGTATTCGCACTGGATACGACCTTCCAGTCA	CGGGCTGTAAACATCCTTGAC
hsa-miR-520b	GTCGTATCCAGTGCAGGGTCCGAGGTATTCGCACTGGATACGACGAAAGCGCTT	GGGCCCTCTACAGGGAAGC
hsa-miR-1229-3p	GTCGTATCCAGTGCAGGGTCCGAGGTATTCGCACTGGATACGACCTGTGGGAGG	GCCTCTCACCACTGCCCT
hsa-miR-192-5p	GTCGTATCCAGTGCAGGGTCCGAGGTATTCGCACTGGATACGACCTGTGGGAGG	GCGGGCCTGACCTATGAATTG
hsa-miR-1245	GTCGTATCCAGTGCAGGGTCCGAGGTATTCGCACTGGATACGACATGTAGGCCT	CGGGCAAGTGATCTAAAGGC
hsa-miR-215	GTCGTATCCAGTGCAGGGTCCGAGGTATTCGCACTGGATACGACGTCTGTCAAT	GCGGGCATGACCTATGAATTG
hsa-miR-296-5p	GTCGTATCCAGTGCAGGGTCCGAGGTATTCGCACTGGATACGACACAGGATTGA	GCAGGGCCCCCCCTCAA
hsa-miR-570	GTCGTATCCAGTGCAGGGTCCGAGGTATTCGCACTGGATACGACGCAAAGGTAA	CGGGCCGAAAACAGCAATTAC
hsa-miR-579-3p	GTCGTATCCAGTGCAGGGTCCGAGGTATTCGCACTGGATACGACAATCGCGGTT	CGGGCTTCATTTGGTATAAACC
hsa-miR-602	GTCGTATCCAGTGCAGGGTCCGAGGTATTCGCACTGGATACGACGGGCCGCAGC	CGACACGGGCGACAGCT
hsa-miR-619-3p	GTCGTATCCAGTGCAGGGTCCGAGGTATTCGCACTGGATACGACACTGGGCACA	GGCGACCTGGACATGTTTGTG
hsa-miR-654-3p	GTCGTATCCAGTGCAGGGTCCGAGGTATTCGCACTGGATACGACAAGGTGATGG	CGGGCTATGTCTGCTGACCAT
hsa-miR-892b	GTCGTATCCAGTGCAGGGTCCGAGGTATTCGCACTGGATACGACTCTACCCAGA	GGCCACTGGCTCCTTTCTG
hsa-miR-942	GTCGTATCCAGTGCAGGGTCCGAGGTATTCGCACTGGATACGACCACATGGCCA	CGGGCTCTTCTCTGTTTTGGC

## Sheet: Table S3
Table S3. Primer sequences to clone shRNA, circRNA and putative miR-7 binding sites in circFAT1 and 3'UTR of IRS2 mRNA to appropriate vectors
Construct names	Forward Primers (5'-3')	Reverse Primers (5'-3')
circSDF4-OE	CGGAATTCTGAAATATGCTATCTTACAGGGTGGATGTGAACACTGACCGG	CGGGATCCTCAAGAAAAAATATATTCACTTTCCTCATCCACTTTGAGTTCCTC
circABHD2-OE	CGGAATTCTGAAATATGCTATCTTACAGCTTTTAGGTTTGTTTGAATAAGAGA	CGGGATCCTCAAGAAAAAATATATTCACTCTTTGGTCAGAAGAGGACAG
circFKBP5-OE	CGGAATTCTGAAATATGCTATCTTACAGGTTCTCTACTTAAAAGACAATGACT	CGAGATCTTCAAGAAAAAATATATTCACTTTCTACTGTTGCTCCTTCG
circHIPK2-OE	CGGAATTCTGAAATATGCTATCTTACAGGTATGGCCTCACATGTGCAAG	CGAGATCTTCAAGAAAAAATATATTCACCTGTAATATCTGGACTGCAAGTAGG
circFAT1-OE	CGGAATTCTGAAATATGCTATCTTACAGATTCCCGACAGTTAAGCAATG	CGGGATCCTCAAGAAAAAATATATTCACCTGTCTCTTCACCTATTTTGAAAACAC
shcircCDYL-1	CCGGTTAACGGGAAAGGTTGAAAGGATCCTTTCAACCTTTCCCGTTAATTTTTG	AATTCAAAAATTAACGGGAAAGGTTGAAAGGATCCTTTCAACCTTTCCCGTTAA
shcircCDYL-2	CCGGCGGGAAAGGTTGAAAGGATGGATCCATCCTTTCAACCTTTCCCGTTTTTG	AATTCAAAAACGGGAAAGGTTGAAAGGATGGATCCATCCTTTCAACCTTTCCCG
shcircFAT1-1	CCGGAGGTGAAGAGACAGATTCCGGATCCGGAATCTGTCTCTTCACCTTTTTTG	AATTCAAAAAAGGTGAAGAGACAGATTCCGGATCCGGAATCTGTCTCTTCACCT
shcircFAT1-2	CCGGGAAGAGACAGATTCCCGACGGATCCGTCGGGAATCTGTCTCTTCTTTTTG	AATTCAAAAAGAAGAGACAGATTCCCGACGGATCCGTCGGGAATCTGTCTCTTC
shcircATXN10-1	CCGGAACCAAGACAAGAGTTACAGGATCCTGTAACTCTTGTCTTGGTTTTTTTG	AATTCAAAAAAACCAAGACAAGAGTTACAGGATCCTGTAACTCTTGTCTTGGTT
shcircATXN10-2	CCGGCCAAGACAAGAGTTACACTGGATCCAGTGTAACTCTTGTCTTGGTTTTTG	AATTCAAAAACCAAGACAAGAGTTACACTGGATCCAGTGTAACTCTTGTCTTGG
shcircSETD3-1	CCGGATAAAGTCATCCAGTCAGAGGATCCTCTGACTGGATGACTTTATTTTTTG	AATTCAAAAAATAAAGTCATCCAGTCAGAGGATCCTCTGACTGGATGACTTTAT
shcircSETD3-2	CCGGAGTCATCCAGTCAGAAAAAGGATCCTTTTTCTGACTGGATGACTTTTTTG	AATTCAAAAAAGTCATCCAGTCAGAAAAAGGATCCTTTTTCTGACTGGATGACT
shNC	CCGGTTCTCCGAACGTGTCACGTGGATCCACGTGACACGTTCGGAGAATTTTTG	AATTCAAAAATTCTCCGAACGTGTCACGTGGATCCACGTGACACGTTCGGAGAA
shIRS2-1	CCGGCGGACAGCTTCTTCTTCATGGATCCATGAAGAAGAAGCTGTCCGTTTTTG	AATTCAAAAACGGACAGCTTCTTCTTCATGGATCCATGAAGAAGAAGCTGTCCG
shIRS2-2	CCGGGTGAGTTCTACGGGTACATGGATCCATGTACCCGTAGAACTCACTTTTTG	AATTCAAAAAGTGAGTTCTACGGGTACATGGATCCATGTACCCGTAGAACTCAC
circFAT1_WT-1	CTAGCTAGCATTCCCGACAGTTAAGCAATGG	ACGCGTCGACCCCACGCTGGATGTGTAATGTAA
circFAT1_Mut-1	GCTCCTTCAGAAGGTACATTTTGGAGACAGTGATGGCA	GTCTCCAAAATGTACCTTCTGAAGGAGCAGAAGCAGGAGCA
circFAT1_WT-2	CTAGCTAGCAGAGCCTCAGCTGTTCTCCACTGT	ACGCGTCGACCTGGACGATCCTAACTGCTCCACT
circFAT1_Mut-2	CCGAGAGGAAGAAGGTGAAGGAACCGTCATCATGTGGTT	ACGGTTCCTTCACCTTCTTCCTCTCGGACTTTCACACGATA
IRS2_3'UTR_WT-1	CTAGCTAGCTCATTGGAGATGTAAGTTGTTGGT	ACGCGTCGACAACATTATATGGCCTATGCACTGC
IRS2_3'UTR_Mut1	TGCAAAACAGAAGGTGCTTCCGTGCTGAACTTTAG	GGAAGCACCTTCTGTTTTGCATTGCCATTAAATAT
IRS2_3'UTR_WT-2	CTAGCTAGCTATTGGGTCTTTGTACATTTTGCC	ACGCGTCGACCATATGGCTATTAAGGAGGGCAT
IRS2_3'UTR_Mut-2	TTGCTCTCAGAAGGTCTGTACACGCTGTATATAGGG	TGTACAGACCTTCTGAGAGCAAGATAAGTTAAGTCTCTT

## Sheet: Table S4
Table S4. CircRNA expression profile of A549 cells
circBase_ID	Host Gene symbols	Genomic position	Expression level	Strand	Type
	CYP24A1	chr20:52773707|52788204	3038530	-	intragenic
hsa_circ_0000284	HIPK3	chr11:33307958|33309057	95535	+	intragenic
hsa_circ_0008285	CDYL	chr6:4891946|4892613	81913	+	intragenic
hsa_circ_0000825	MTCL1	chr18:8718421|8720494	73867	+	intragenic
hsa_circ_0001900	CAMSAP1	chr9:138773478|138774924	72686	-	intragenic
hsa_circ_0007386	CRIM1	chr2:36668400|36669878	53198	+	intragenic
hsa_circ_0078607	SLC22A3	chr6:160819010|160831878	52962	+	intragenic
hsa_circ_0000231	ARHGAP12	chr10:32197099|32199491	46877	-	intragenic
hsa_circ_0001461	FAT1	chr4:187627716|187630999	45533	-	intragenic
hsa_circ_0001727	ZKSCAN1	chr7:99621041|99621930	42682	+	intragenic
hsa_circ_0001247	ATXN10	chr22:46125304|46136418	39431	+	intragenic
hsa_circ_0001821		chr8:128902834|128903244	35780	+	intergenic
hsa_circ_0000745	SPECC1	chr17:20107645|20109225	32856	+	intragenic
hsa_circ_0001006	RTN4	chr2:55209650|55214834	32002	-	intragenic
hsa_circ_0002346	CRIM1	chr2:36623756|36669878	31094	+	intragenic
hsa_circ_0004365	SEMA3C	chr7:80418621|80440017	30931	-	intragenic
hsa_circ_0000448	GCN1	chr12:120592773|120593523	29351	-	intragenic
hsa_circ_0017636	SFMBT2	chr10:7285519|7327916	29114	-	intragenic
hsa_circ_0001355	RSRC1	chr3:157839891|157841780	27117	+	intragenic
hsa_circ_0000567	SETD3	chr14:99924615|99932150	26826	-	intragenic
hsa_circ_0000615	ZNF609	chr15:64791491|64792365	26208	+	intragenic
hsa_circ_0000620	AAGAB	chr15:67524151|67529158	24320	-	intragenic
hsa_circ_0002874	GLIS3	chr9:4286037|4286523	23193	-	intragenic
hsa_circ_0001741	TNPO3	chr7:128655032|128658211	22867	-	intragenic
hsa_circ_0005035	IGF1R	chr15:99250790|99251336	22358	+	intragenic
hsa_circ_0000523	METTL3	chr14:21971315|21972024	21686	-	intragenic
hsa_circ_0055954	ST6GAL2	chr2:107446521|107460490	21395	-	intragenic
hsa_circ_0005692	GLIS2	chr16:4382215|4383520	20306	+	intragenic
hsa_circ_0001610	TNFRSF21	chr6:47251673|47254331	20179	-	intragenic
hsa_circ_0001847	UBAP2	chr9:33953282|33963789	20088	-	intragenic
hsa_circ_0000847	SMAD2	chr18:45391429|45423180	20033	-	intragenic
hsa_circ_0087960	LPAR1	chr9:113734352|113735838	19979	-	intragenic
hsa_circ_0000268	ZRANB1	chr10:126631025|126631876	19870	+	intragenic
hsa_circ_0001772	RBM33	chr7:155465560|155473602	19779	+	intragenic
	MTCL1	chr18:8714136|8720494	19216	+	intragenic
hsa_circ_0000443	MED13L	chr12:116668337|116675510	18889	-	intragenic
hsa_circ_0001829	57210:SLC45A4| 105375787:LOC105375787|	chr8:142264087|142264728	18544	-	intragenic
hsa_circ_0002483	PTK2	chr8:141874410|141900868	18508	-	intragenic
hsa_circ_0001495	CCNB1	chr5:68470703|68471364	18471	+	intragenic
hsa_circ_0002111	PSD3	chr8:18622958|18662408	18199	-	intragenic
hsa_circ_0005260	TRIO	chr5:14316621|14336836	17454	+	intragenic
hsa_circ_0006151	DNA2	chr10:70227879|70229920	15947	-	intragenic
hsa_circ_0000591	MGA	chr15:41961025|41962156	15493	+	intragenic
hsa_circ_0000835	MIB1	chr18:19345732|19359646	15402	+	intragenic
hsa_circ_0004458	PSD3	chr8:18656804|18662408	15275	-	intragenic
	ESYT2	chr7:158552172|158557544	15184	-	intragenic
hsa_circ_0001346	RNF13	chr3:149563797|149639014	15166	+	intragenic
hsa_circ_0084606	ASPH	chr8:62531537|62566219	15111	-	intragenic
hsa_circ_0000741	POLR2A	chr17:7402357|7402810	15111	+	intragenic
hsa_circ_0001550	RARS	chr5:167915606|167921655	15039	+	intragenic
hsa_circ_0000373	ERC1	chr12:1136913|1137738	14984	+	intragenic
hsa_circ_0008720	ERCC6L2	chr9:98740342|98766983	14802	+	intragenic
hsa_circ_0001206	CRKL	chr22:21288066|21288532	14130	+	intragenic
hsa_circ_0008043	158399:ZNF483| 22949:PTGR1|	chr9:114332370|114348445	14003	-	intragenic
hsa_circ_0000118	MAN1A2	chr1:117944807|117963271	13912	+	intragenic
hsa_circ_0002484	ZBTB44	chr11:130130750|130131824	13749	-	intragenic
hsa_circ_0001558	UIMC1	chr5:176370335|176385155	13713	-	intragenic
	ZNF124	chr1:247319707|247323115	13622	-	intragenic
hsa_circ_0018168	PARD3	chr10:34558584|34573173	13331	-	intragenic
hsa_circ_0001451	FBXW7	chr4:153332454|153333681	13059	-	intragenic
hsa_circ_0001742	SMO	chr7:128845043|128846428	13041	+	intragenic
	MPP6	chr7:24663281|24708279	12841	+	intragenic
hsa_circ_0040823	BANP	chr16:88061088|88071617	12714	+	intragenic
hsa_circ_0003221	PTK2	chr8:141856358|141900868	12623	-	intragenic
hsa_circ_0000139	GON4L	chr1:155823066|155823597	12478	-	intragenic
hsa_circ_0001730	EPHB4	chr7:100410368|100410830	12387	-	intragenic
hsa_circ_0001882	KIAA0368	chr9:114148657|114154104	12133	-	intragenic
hsa_circ_0005067	PTP4A2	chr1:32381491|32385259	12078	-	intragenic
	MYO10	chr5:16779653|16783578	12005	-	intragenic
hsa_circ_0041148	100506388:LOC100506388| 9501:RPH3AL|	chr17:96901|183725	11915	-	intragenic
hsa_circ_0002141	ZDBF2	chr2:207144263|207162097	11733	+	intragenic
hsa_circ_0008199	ATXN10	chr22:46085591|46136418	11678	+	intragenic
hsa_circ_0008362	FBXW4	chr10:103427642|103436193	11642	-	intragenic
hsa_circ_0002631	TCF25	chr16:89961445|89967202	11533	+	intragenic
hsa_circ_0003247	ASH1L	chr1:155408117|155429689	11533	-	intragenic
hsa_circ_0000643	ZFAND6	chr15:80412669|80415142	11497	+	intragenic
hsa_circ_0000816	FOXK2	chr17:80521229|80526077	11461	+	intragenic
hsa_circ_0006117	PTPRA	chr20:2944917|2945848	11352	+	intragenic
hsa_circ_0004243	ATXN10	chr22:46085591|46098727	11097	+	intragenic
hsa_circ_0001875	FAM120A	chr9:96233422|96261168	11061	+	intragenic
hsa_circ_0003218	BMPR2	chr2:203329531|203332412	11006	+	intragenic
hsa_circ_0007108	ZFX	chrX:24190831|24197887	10988	+	intragenic
hsa_circ_0003295	FOCAD	chr9:20819794|20823114	10861	+	intragenic
hsa_circ_0004870	RBM39	chr20:34302106|34313077	10734	-	intragenic
hsa_circ_0004472	HERC4	chr10:69785302|69804315	10589	-	intragenic
hsa_circ_0000378	LRP6	chr12:12397195|12397589	10552	-	intragenic
hsa_circ_0003731	PTGR1	chr9:114341075|114348445	10534	-	intragenic
hsa_circ_0041151	100506388:LOC100506388| 9501:RPH3AL|	chr17:131558|183725	10480	-	intragenic
hsa_circ_0000211	SFMBT2	chr10:7318853|7327916	10443	-	intragenic
	CTBP1	chr4:1219147|1235303	10425	-	intragenic
hsa_circ_0003625	RSPO3	chr6:127469792|127476583	10389	+	intragenic
hsa_circ_0002922	ZNF124	chr1:247318867|247323115	10353	-	intragenic
hsa_circ_0050119	FKBP8	chr19:18648410|18649243	10298	-	intragenic
hsa_circ_0001326	PHLDB2	chr3:111632165|111639266	10207	+	intragenic
hsa_circ_0001910	WWC3	chrX:10031484|10066619	10171	+	intragenic
hsa_circ_0003054	ATXN10	chr22:46085591|46114373	10117	+	intragenic
hsa_circ_0001615	PHIP	chr6:79752559|79770535	10080	-	intragenic
hsa_circ_0009043	EXOC6B	chr2:72945231|72960247	10062	-	intragenic
	MPP6	chr7:24663281|24690331	10044	+	intragenic
hsa_circ_0001543	NR3C1	chr5:142779220|142780417	9899	-	intragenic
hsa_circ_0008193	FAM120A	chr9:96233422|96238620	9771	+	intragenic
hsa_circ_0001566	MAPK9	chr5:179688683|179707608	9753	-	intragenic
hsa_circ_0001487	PDE4D	chr5:58284319|58289292	9699	-	intragenic
hsa_circ_0005898	MYOF	chr10:95140975|95148911	9572	-	intragenic
hsa_circ_0006123	KCNH1	chr1:211092981|211093411	9572	-	intragenic
hsa_circ_0000997	SRBD1	chr2:45773870|45789895	9553	-	intragenic
hsa_circ_0001095	PLEKHM3	chr2:208841374|208842310	9463	-	intragenic
hsa_circ_0014606	YY1AP1	chr1:155646338|155649303	9463	-	intragenic
hsa_circ_0003160	TBC1D8	chr2:101666862|101676001	9372	-	intragenic
hsa_circ_0000033	CEP85	chr1:26584087|26586293	9354	+	intragenic
hsa_circ_0007637	CREBBP	chr16:3900297|3901010	9336	-	intragenic
hsa_circ_0000566	VRK1	chr14:97299803|97327072	9336	+	intragenic
hsa_circ_0001746	MKLN1	chr7:131060182|131084192	9281	+	intragenic
hsa_circ_0003028	FUT8	chr14:66028054|66028484	9263	+	intragenic
hsa_circ_0000117	MAN1A2	chr1:117944807|117957453	9263	+	intragenic
hsa_circ_0000638	ETFA	chr15:76566752|76588078	9208	-	intragenic
	PLOD2	chr3:145838898|145842016	9172	-	intragenic
hsa_circ_0000437	CORO1C	chr12:109046047|109048186	9136	-	intragenic
hsa_circ_0000605	SLTM	chr15:59204762|59209198	9118	-	intragenic
hsa_circ_0000260	SMC3	chr10:112356155|112358048	9045	+	intragenic
hsa_circ_0001439	SCLT1	chr4:129913321|129925031	8972	-	intragenic
hsa_circ_0001017	XPO1	chr2:61749745|61761038	8954	-	intragenic
hsa_circ_0000987	LCLAT1	chr2:30748452|30756180	8954	+	intragenic
hsa_circ_0003643	HNRNPC	chr14:21698478|21702388	8954	-	intragenic
hsa_circ_0002024	NAB1	chr2:191523883|191537878	8881	+	intragenic
hsa_circ_0005982	PTK2	chr8:141828375|141900868	8863	-	intragenic
hsa_circ_0034293	TJP1	chr15:30053341|30065560	8863	-	intragenic
hsa_circ_0001726	ZNF394	chr7:99090662|99092254	8809	-	intragenic
hsa_circ_0004874	SNX25	chr4:186168447|186188309	8809	+	intragenic
hsa_circ_0001359	PHC3	chr3:169854206|169867032	8772	-	intragenic
hsa_circ_0088030	158399:ZNF483| 22949:PTGR1|	chr9:114337013|114348445	8591	-	intragenic
hsa_circ_0001769	KMT2C	chr7:152007050|152012423	8536	-	intragenic
hsa_circ_0007279	NRG1	chr8:32453345|32474403	8446	+	intragenic
hsa_circ_0070039	NUP54	chr4:77055327|77065626	8391	-	intragenic
hsa_circ_0000002	SDF4	chr1:1158623|1159348	8391	-	intragenic
hsa_circ_0006702	IARS	chr9:95018961|95032265	8337	-	intragenic
hsa_circ_0005379	GDI2	chr10:5827104|5842668	8337	-	intragenic
hsa_circ_0001922	HUWE1	chrX:53672262|53681075	8282	-	intragenic
hsa_circ_0006508	VMP1	chr17:57808781|57816308	8282	+	intragenic
hsa_circ_0005598	RPS5	chr19:58904342|58904854	8246	+	intragenic
	PRKAR1B	chr7:716865|751160	8228	-	intragenic
hsa_circ_0001400	RELL1	chr4:37633006|37640126	8082	-	intragenic
hsa_circ_0000722	GSE1	chr16:85667519|85667738	8064	+	intragenic
hsa_circ_0003618	TTC28	chr22:28692185|28693840	8046	-	intragenic
	KIAA1804	chr1:233482187|233498039	8046	+	intragenic
hsa_circ_0000698	PHKB	chr16:47531309|47549512	7991	+	intragenic
hsa_circ_0052011	POLD1	chr19:50902104|50902741	7973	+	intragenic
hsa_circ_0001573	RREB1	chr6:7176887|7189555	7955	+	intragenic
hsa_circ_0002138	USP3	chr15:63824845|63855207	7955	+	intragenic
hsa_circ_0002398	DYNC1H1	chr14:102506572|102507010	7955	+	intragenic
hsa_circ_0006114	PTPRM	chr18:8076452|8088849	7919	+	intragenic
hsa_circ_0001445	SMARCA5	chr4:144464661|144465125	7901	+	intragenic
	CELSR1	chr22:46829289|46835308	7883	-	intragenic
hsa_circ_0040809	BANP	chr16:88008653|88017865	7846	+	intragenic
hsa_circ_0006646	PTK2	chr8:141889569|141900868	7828	-	intragenic
hsa_circ_0008934	ASAP1	chr8:131164981|131193126	7828	-	intragenic
hsa_circ_0007766	ERBB2	chr17:37864573|37866734	7755	+	intragenic
hsa_circ_0089371	REXO4	chr9:136277418|136278041	7737	-	intragenic
hsa_circ_0000137	ASH1L	chr1:155408117|155408859	7737	-	intragenic
hsa_circ_0017523	AKR1E2	chr10:4872866|4889491	7610	+	intragenic
hsa_circ_0000199	AKT3	chr1:243708811|243736350	7501	-	intragenic
hsa_circ_0002925	KIAA1958	chr9:115336336|115337531	7483	+	intragenic
hsa_circ_0009172	DNA2	chr10:70218860|70229920	7483	-	intragenic
hsa_circ_0003449	MEIS3	chr19:47919908|47920607	7392	-	intragenic
hsa_circ_0000119	MAN1A2	chr1:117944807|117984947	7374	+	intragenic
hsa_circ_0000471	N4BP2L2	chr13:33091993|33101669	7338	-	intragenic
hsa_circ_0003520	NETO2	chr16:47143393|47165936	7319	-	intragenic
hsa_circ_0008192	PTBP3	chr9:115024714|115060196	7283	-	intragenic
hsa_circ_0002714	SEMA3C	chr7:80418621|80435074	7283	-	intragenic
hsa_circ_0001785	ELP3	chr8:28013458|28019595	7265	+	intragenic
hsa_circ_0001345	TRPC1	chr3:142455220|142467302	7247	+	intragenic
hsa_circ_0005542	SRBD1	chr2:45773870|45780869	7247	-	intragenic
hsa_circ_0003684	GGA3	chr17:73238416|73239651	7247	-	intragenic
hsa_circ_0006988	LDLRAD3	chr11:36248634|36248980	7211	+	intragenic
hsa_circ_0000831	CEP192	chr18:12999419|13019205	7192	+	intragenic
hsa_circ_0001073	ACVR2A	chr2:148653869|148657467	7174	+	intragenic
hsa_circ_0008732	BNC2	chr9:16727794|16738483	7156	-	intragenic
hsa_circ_0000944	CCDC9	chr19:47767859|47768203	7138	+	intragenic
hsa_circ_0000871	PIP5K1C	chr19:3660963|3661999	7120	-	intragenic
hsa_circ_0001861	GRHPR	chr9:37424841|37426651	7102	+	intragenic
hsa_circ_0001522	CSNK1G3	chr5:122881110|122893258	7083	+	intragenic
hsa_circ_0001112	DGKD	chr2:234296902|234299129	7047	+	intragenic
hsa_circ_0006364	ZNF81	chrX:47705503|47755339	7029	+	intragenic
hsa_circ_0050954	SARS2	chr19:39408363|39409453	7029	-	intragenic
hsa_circ_0000337	PPFIA1	chr11:70200406|70202360	7029	+	intragenic
hsa_circ_0001865	UBQLN1	chr9:86292641|86293514	7011	-	intragenic
	TNS4	chr17:38652238|38652772	6920	-	intragenic
hsa_circ_0003846	ANKRD11	chr16:89371613|89383483	6865	-	intragenic
hsa_circ_0001085	GLS	chr2:191765289|191789319	6847	+	intragenic
hsa_circ_0003267	ME1	chr6:84108085|84117620	6829	-	intragenic
hsa_circ_0007618	DOCK5	chr8:25265498|25266456	6775	+	intragenic
hsa_circ_0000267	FAM53B	chr10:126370175|126370948	6756	-	intragenic
hsa_circ_0007905	STX6	chr1:180953812|180962561	6756	-	intragenic
hsa_circ_0002669	DOCK1	chr10:128768965|128798571	6738	+	intragenic
hsa_circ_0007365	RPRD1B	chr20:36685933|36694658	6702	+	intragenic
hsa_circ_0007788	NMRAL1	chr16:4516153|4519466	6702	-	intragenic
hsa_circ_0003513	GCLM	chr1:94360169|94367225	6666	-	intragenic
hsa_circ_0005683	TRIO	chr5:14290824|14336836	6647	+	intragenic
hsa_circ_0000043	PUM1	chr1:31465236|31468067	6593	-	intragenic
hsa_circ_0002274	LPGAT1	chr1:211952259|211966532	6593	-	intragenic
hsa_circ_0005050	XPO1	chr2:61712902|61717911	6557	-	intragenic
hsa_circ_0063809	CELSR1	chr22:46780439|46785396	6520	-	intragenic
hsa_circ_0004979	ZNF236	chr18:74561481|74563895	6502	+	intragenic
hsa_circ_0007292	ATP5C1	chr10:7839009|7844817	6502	+	intragenic
hsa_circ_0008011	GANAB	chr11:62406454|62407203	6484	-	intragenic
hsa_circ_0008777	AURKA	chr20:54956488|54961589	6466	-	intragenic
hsa_circ_0001258	PPP6R2	chr22:50810448|50832564	6430	+	intragenic
hsa_circ_0003456	PSMA7	chr20:60714130|60716000	6411	-	intragenic
hsa_circ_0006987	UBA2	chr19:34921480|34929671	6411	+	intragenic
hsa_circ_0004029	UXS1	chr2:106761645|106782539	6375	-	intragenic
hsa_circ_0006528	PRELID2	chr5:145197456|145205763	6357	-	intragenic
hsa_circ_0005581	TRIO	chr5:14290824|14304701	6357	+	intragenic
hsa_circ_0008956	UBE2G1	chr17:4186092|4200104	6339	-	intragenic
hsa_circ_0004058	ZNF292	chr6:87925620|87928449	6321	+	intragenic
hsa_circ_0005480	DCLK2	chr4:151023629|151023964	6302	+	intragenic
hsa_circ_0003500	PTBP3	chr9:115030328|115060196	6266	-	intragenic
hsa_circ_0001750	NUP205	chr7:135262543|135277940	6230	+	intragenic
hsa_circ_0036629	PDE8A	chr15:85657103|85664245	6212	+	intragenic
hsa_circ_0000978	NBAS	chr2:15629017|15651474	6193	-	intragenic
hsa_circ_0066776	NECTIN3	chr3:110830876|110845182	6175	+	intragenic
	FGD6	chr12:95602618|95605043	6157	-	intragenic
hsa_circ_0001977	SNX5	chr20:17928129|17937681	6121	-	intragenic
hsa_circ_0001115	DGKD	chr2:234358627|234360706	6121	+	intragenic
hsa_circ_0000255	FBXW4	chr10:103432671|103436193	6066	-	intragenic
hsa_circ_0008699	ZNF516	chr18:74153200|74155167	6048	-	intragenic
hsa_circ_0005579	CRIM1	chr2:36623756|36691798	5975	+	intragenic
hsa_circ_0000907	MYO9B	chr19:17212469|17213367	5975	+	intragenic
hsa_circ_0009035	RACGAP1	chr12:50385780|50386438	5975	-	intragenic
hsa_circ_0004405	FAM169A	chr5:74130250|74137504	5957	-	intragenic
	AKR1E2	chr10:4872866|4915499	5921	+	intragenic
hsa_circ_0008351	LRCH3	chr3:197592294|197602646	5885	+	intragenic
hsa_circ_0000592	MGA	chr15:41988272|41991357	5885	+	intragenic
hsa_circ_0007827	PAFAH1B2	chr11:117023156|117034608	5866	+	intragenic
hsa_circ_0002153	MID2	chrX:107083899|107097934	5830	+	intragenic
hsa_circ_0008677	CCDC40	chr17:78022381|78024082	5830	+	intragenic
hsa_circ_0041154	100506388:LOC100506388| 9501:RPH3AL|	chr17:169210|183725	5830	-	intragenic
hsa_circ_0067716	RNF13	chr3:149563797|149589941	5812	+	intragenic
hsa_circ_0030586	ABCC4	chr13:95813442|95840796	5812	-	intragenic
hsa_circ_0008303	PTDSS1	chr8:97318671|97343323	5794	+	intragenic
hsa_circ_0000024	HP1BP3	chr1:21083658|21100103	5794	-	intragenic
hsa_circ_0001178	USP25	chr21:17135209|17138460	5776	+	intragenic
hsa_circ_0000396	SLC38A1	chr12:46622935|46637097	5776	-	intragenic
hsa_circ_0007052	CLASP1	chr2:122363276|122363756	5758	-	intragenic
hsa_circ_0001020	UGP2	chr2:64083439|64085070	5739	+	intragenic
hsa_circ_0008719	AKT2	chr19:40761064|40771258	5739	-	intragenic
hsa_circ_0003423	ZNF532	chr18:56601665|56621031	5739	+	intragenic
hsa_circ_0083443	MTUS1	chr8:17570722|17581342	5630	-	intragenic
hsa_circ_0078328	SYNE1	chr6:152650864|152653025	5630	-	intragenic
hsa_circ_0007158	FAM169A	chr5:74109664|74137504	5630	-	intragenic
hsa_circ_0006260	SLC41A2	chr12:105321750|105322472	5630	-	intragenic
hsa_circ_0017521	AKR1E2	chr10:4872866|4884696	5630	+	intragenic
hsa_circ_0008460	WHSC1	chr4:1902352|1906105	5594	+	intragenic
hsa_circ_0003633	RYK	chr3:133894452|133914026	5594	-	intragenic
hsa_circ_0007647	THAP4	chr2:242572331|242573494	5594	-	intragenic
hsa_circ_0087357	UBQLN1	chr9:86293355|86301070	5576	-	intragenic
hsa_circ_0058495	RHBDD1	chr2:227729319|227779067	5576	+	intragenic
hsa_circ_0017628	SFMBT2	chr10:7262372|7327916	5576	-	intragenic
	PSD3	chr8:18725183|18730243	5558	-	intragenic
		chr10:47121114|47122996	5558	-	intergenic
hsa_circ_0006186	UBA2	chr19:34942885|34957919	5540	+	intragenic
hsa_circ_0001387	WHSC1	chr4:1902352|1936989	5521	+	intragenic
	AKR1E2	chr10:4872866|4951798	5521	+	intragenic
hsa_circ_0008678	FOCAD	chr9:20923658|20933102	5503	+	intragenic
hsa_circ_0008922	MATR3	chr5:138614015|138614818	5467	+	intragenic
hsa_circ_0003271	AXL	chr19:41758255|41762516	5449	+	intragenic
hsa_circ_0084601	ASPH	chr8:62438535|62468581	5412	-	intragenic
hsa_circ_0001546	FAM114A2	chr5:153413350|153414527	5412	-	intragenic
hsa_circ_0001246	ATXN10	chr22:46096161|46136418	5412	+	intragenic
hsa_circ_0000780	KPNB1	chr17:45741524|45752148	5376	+	intragenic
hsa_circ_0005552	EHBP1	chr2:63206322|63223901	5358	+	intragenic
hsa_circ_0001118	NDUFA10	chr2:240929490|240946787	5340	-	intragenic
	MAD1L1	chr7:2269618|2270359	5322	-	intragenic
hsa_circ_0087234	PCSK5	chr9:78682870|78722267	5303	+	intragenic
hsa_circ_0082002	MET	chr7:116339124|116340338	5285	+	intragenic
	CYP24A1	chr20:52771181|52788209	5285	-	intragenic
hsa_circ_0008664	ETNK1	chr12:22796696|22826594	5285	+	intragenic
hsa_circ_0008346	NUSAP1	chr15:41648236|41669502	5267	+	intragenic
hsa_circ_0000095	148534:TMEM56| 100527978:TMEM56-RWDD3|	chr1:95609446|95616975	5267	+	intragenic
hsa_circ_0087905	TMEM245	chr9:111812562|111812972	5231	-	intragenic
hsa_circ_0003915	SATB2	chr2:200233327|200298237	5231	-	intragenic
hsa_circ_0019225	PLCE1	chr10:96005702|96006378	5213	+	intragenic
hsa_circ_0004844	ARSE	chrX:2871183|2876476	5194	-	intragenic
hsa_circ_0079665	HIBADH	chr7:27668989|27689242	5194	-	intragenic
hsa_circ_0007580	PRKCA	chr17:64728805|64738878	5194	+	intragenic
hsa_circ_0000458	TMED2	chr12:124071293|124074996	5194	+	intragenic
hsa_circ_0001116	ILKAP	chr2:239090705|239093928	5176	-	intragenic
hsa_circ_0007127	CNOT2	chr12:70671911|70704797	5158	+	intragenic
hsa_circ_0007001	AMBRA1	chr11:46515157|46529920	5158	-	intragenic
hsa_circ_0002454	DNAJC6	chr1:65830317|65831879	5158	+	intragenic
hsa_circ_0005273	PTK2	chr8:141710989|141716304	5140	-	intragenic
hsa_circ_0001868	AGTPBP1	chr9:88233897|88248289	5122	-	intragenic
	GALNT18	chr11:11348632|11362551	5104	-	intragenic
hsa_circ_0009158	ASPH	chr8:62546242|62566219	5085	-	intragenic
hsa_circ_0000672	CLEC16A	chr16:11114049|11154879	5085	+	intragenic
hsa_circ_0009143		chr8:128867400|128903244	5067	+	intergenic
hsa_circ_0071410	PALLD	chr4:169812072|169837178	5049	+	intragenic
hsa_circ_0006381	ZSWIM6	chr5:60768507|60790237	4995	+	intragenic
hsa_circ_0004924	FARP2	chr2:242343242|242357524	4995	+	intragenic
hsa_circ_0007099	ABHD2	chr15:89656955|89659752	4995	+	intragenic
	POLQ	chr3:121168161|121206356	4977	-	intragenic
hsa_circ_0000504	TUBGCP3	chr13:113170753|113181798	4977	-	intragenic
hsa_circ_0003270	GAPVD1	chr9:128099296|128099870	4958	+	intragenic
hsa_circ_0047270	TTC39C	chr18:21644103|21663045	4958	+	intragenic
hsa_circ_0005320	44813	chr17:75398140|75398785	4958	+	intragenic
hsa_circ_0007723	CCDC91	chr12:28458581|28460682	4886	+	intragenic
hsa_circ_0001421	SEC31A	chr4:83799882|83803090	4868	-	intragenic
hsa_circ_0001394	TBC1D14	chr4:6925099|6925838	4868	+	intragenic
hsa_circ_0002025	WDR43	chr2:29129325|29137074	4868	+	intragenic
hsa_circ_0005772	LARP4B	chr10:909682|931700	4868	-	intragenic
hsa_circ_0017648	SFMBT2	chr10:7409610|7423911	4868	-	intragenic
hsa_circ_0006654	SLF2	chr10:102683731|102685776	4868	+	intragenic
hsa_circ_0002642	SP3	chr2:174819600|174820960	4849	-	intragenic
hsa_circ_0007509	PPP4R1	chr18:9583114|9595151	4849	-	intragenic
hsa_circ_0000976	HPCAL1	chr2:10559859|10560261	4831	+	intragenic
hsa_circ_0007482	COL5A1	chr9:137582757|137593179	4795	+	intragenic
hsa_circ_0003545	SPECC1	chr17:20149238|20163607	4795	+	intragenic
hsa_circ_0002457	ATXN2	chr12:111990083|111993723	4795	-	intragenic
hsa_circ_0005332	ZBTB20	chr3:114069120|114070725	4759	-	intragenic
hsa_circ_0008120	ABCC1	chr16:16180680|16184445	4759	+	intragenic
hsa_circ_0083444	MTUS1	chr8:17601112|17613470	4740	-	intragenic
hsa_circ_0006681	TBC1D14	chr4:6995910|7002978	4740	+	intragenic
hsa_circ_0066290	FLNB	chr3:58062772|58067503	4740	+	intragenic
hsa_circ_0041150	RPH3AL	chr17:131558|177370	4740	-	intragenic
hsa_circ_0040188	AARS	chr16:70292882|70296427	4704	-	intragenic
hsa_circ_0000586	UBE3A	chr15:25650608|25657118	4704	-	intragenic
	SPECC1	chr17:19921299|20013875	4668	+	intragenic
hsa_circ_0008225	ZMYND11	chr10:225933|267296	4668	+	intragenic
hsa_circ_0003458	PTBP3	chr9:115013208|115060196	4650	-	intragenic
	ASPH	chr8:62531536|62596747	4650	-	intragenic
hsa_circ_0008500	DLG1	chr3:196831773|196846401	4650	-	intragenic
	LRPPRC	chr2:44200745|44209573	4631	-	intragenic
hsa_circ_0005081	SIPA1L3	chr19:38609945|38610522	4613	+	intragenic
hsa_circ_0005567	EPS15	chr1:51868106|51874004	4595	-	intragenic
hsa_circ_0006358	PALLD	chr4:169812072|169825057	4577	+	intragenic
hsa_circ_0000061	SCMH1	chr1:41536266|41541123	4577	-	intragenic
hsa_circ_0008967	BTBD10	chr11:13435076|13443385	4559	-	intragenic
hsa_circ_0006229	TNS3	chr7:47384352|47385954	4541	-	intragenic
hsa_circ_0001392	HTT	chr4:3088665|3109150	4541	+	intragenic
hsa_circ_0001280	CLASP2	chr3:33725850|33738425	4504	-	intragenic
hsa_circ_0001068	MGAT5	chr2:135010665|135012215	4504	+	intragenic
	TNFRSF10B	chr8:22899553|22900756	4486	-	intragenic
hsa_circ_0008865	DDX21	chr10:70719561|70720005	4486	+	intragenic
hsa_circ_0002755	CLIP2	chr7:73770739|73771807	4450	+	intragenic
hsa_circ_0006834	EPB41L5	chr2:120885263|120932576	4450	+	intragenic
hsa_circ_0005857	THSD4	chr15:71534987|71549054	4432	+	intragenic
hsa_circ_0009061	KDM1A	chr1:23356961|23377013	4432	+	intragenic
hsa_circ_0002186	SCAMP1	chr5:77711343|77717784	4413	+	intragenic
hsa_circ_0001098	BARD1	chr2:215632205|215646233	4413	-	intragenic
hsa_circ_0000734	RPA1	chr17:1746097|1756483	4413	+	intragenic
hsa_circ_0033422	TRAF3	chr14:103296670|103369766	4395	+	intragenic
hsa_circ_0003715	UBQLN1	chr9:86292641|86301070	4359	-	intragenic
hsa_circ_0023919	PICALM	chr11:85707868|85714494	4341	-	intragenic
hsa_circ_0003249	LRP11	chr6:150157220|150174296	4323	-	intragenic
hsa_circ_0006776	TTC28	chr22:28910745|28915308	4323	-	intragenic
hsa_circ_0000842	RPRD1A	chr18:33606862|33613800	4323	-	intragenic
hsa_circ_0002665	GDI2	chr10:5836847|5842668	4323	-	intragenic
hsa_circ_0011536	ZMYM4	chr1:35824525|35827390	4323	+	intragenic
hsa_circ_0003146	EHD2	chr19:48229068|48229481	4305	+	intragenic
hsa_circ_0003611	LPAR1	chr9:113703700|113735838	4286	-	intragenic
hsa_circ_0000647	SEC11A	chr15:85223943|85234875	4286	-	intragenic
hsa_circ_0008647	PRELID2	chr5:145176004|145205763	4268	-	intragenic
hsa_circ_0001747	MKLN1	chr7:131071878|131084192	4250	+	intragenic
hsa_circ_0007771	LRP11	chr6:150147399|150174296	4250	-	intragenic
hsa_circ_0001360	PHC3	chr3:169863210|169867032	4250	-	intragenic
hsa_circ_0002348	CRIM1	chr2:36623756|36706837	4232	+	intragenic
hsa_circ_0079929	CDK13	chr7:40027197|40027857	4214	+	intragenic
hsa_circ_0002688	WHSC1	chr4:1902352|1932497	4214	+	intragenic
hsa_circ_0038111	ABCC1	chr16:16146580|16150152	4214	+	intragenic
hsa_circ_0000257	NOLC1	chr10:103916775|103917971	4214	+	intragenic
hsa_circ_0007933	MID1	chrX:10534927|10535643	4177	-	intragenic
hsa_circ_0009063	C12orf45	chr12:105385489|105389804	4177	+	intragenic
hsa_circ_0079040	PRKAR1B	chr7:618892|647089	4141	-	intragenic
hsa_circ_0000384	MRPS35	chr12:27867712|27877119	4123	+	intragenic
	SIPA1L2	chr1:232649602|232651354	4123	-	intragenic
hsa_circ_0004491	ORC4	chr2:148730307|148739650	4087	-	intragenic
hsa_circ_0004594	MLLT1	chr19:6230580|6270770	4087	-	intragenic
hsa_circ_0072568	PDE4D	chr5:58476420|58511794	4068	-	intragenic
hsa_circ_0001459	NEIL3	chr4:178274461|178274882	4068	+	intragenic
hsa_circ_0000213	UPF2	chr10:12039670|12056183	4068	-	intragenic
	ASPH	chr8:62531537|62557191	4032	-	intragenic
		chr7:66038371|66041916	4032	-	intergenic
hsa_circ_0080151	TNS3	chr7:47407961|47409218	4032	-	intragenic
hsa_circ_0001414	TMEM165	chr4:56277780|56284152	4032	+	intragenic
hsa_circ_0008813	UBA2	chr19:34942885|34955036	4032	+	intragenic
hsa_circ_0000650	SEMA4B	chr15:90760670|90764997	4014	+	intragenic
hsa_circ_0007493	USP34	chr2:61505299|61508377	3996	-	intragenic
hsa_circ_0007064	INTS2	chr17:59996760|60002460	3996	-	intragenic
hsa_circ_0000442	MED13L	chr12:116668237|116675510	3996	-	intragenic
hsa_circ_0002198	PDE7B	chr6:136472297|136476896	3978	+	intragenic
hsa_circ_0001541	54882:ANKHD1| 404734:ANKHD1-EIF4EBP3|	chr5:139819703|139828890	3978	+	intragenic
hsa_circ_0036069	PAQR5	chr15:69629679|69652470	3978	+	intragenic
hsa_circ_0006916	HOMER1	chr5:78734832|78752841	3959	-	intragenic
hsa_circ_0004156	WHSC1	chr4:1902352|1920350	3959	+	intragenic
hsa_circ_0078617	MAP3K4	chr6:161455290|161471011	3941	+	intragenic
hsa_circ_0003718	RANBP17	chr5:170610199|170632616	3941	+	intragenic
hsa_circ_0001725	LMTK2	chr7:97820039|97823884	3923	+	intragenic
hsa_circ_0001264	RAD18	chr3:8977554|8983488	3923	-	intragenic
hsa_circ_0005974	CAPRIN1	chr11:34093272|34098189	3923	+	intragenic
hsa_circ_0004630	DHTKD1	chr10:12123470|12136270	3923	+	intragenic
hsa_circ_0001700	COA1	chr7:43679047|43680248	3905	-	intragenic
hsa_circ_0004587	TMEM181	chr6:158994451|159010814	3905	+	intragenic
	TOP1	chr20:39721111|39729993	3905	+	intragenic
	RNASEH1	chr2:3593290|3599898	3905	-	intragenic
hsa_circ_0000724	KLHDC4	chr16:87782278|87795646	3905	-	intragenic
hsa_circ_0000116	MAN1A2	chr1:117944807|117948267	3905	+	intragenic
hsa_circ_0003756	C3orf58	chr3:143704384|143708674	3887	+	intragenic
hsa_circ_0000274	NUP98	chr11:3752620|3774638	3887	-	intragenic
hsa_circ_0003441	TDRD3	chr13:61013821|61041513	3869	+	intragenic
hsa_circ_0002359	UHRF2	chr9:6420911|6434173	3850	+	intragenic
hsa_circ_0002076	44814	chr2:110321942|110350696	3850	-	intragenic
	DHX34	chr19:47856010|47865950	3850	+	intragenic
hsa_circ_0002805	ZBTB46	chr20:62407030|62422143	3832	-	intragenic
	ZNF148	chr3:125032151|125050077	3814	-	intragenic
hsa_circ_0008210	ATG7	chr3:11399891|11468400	3814	+	intragenic
hsa_circ_0006670	SIPA1L3	chr19:38631823|38633350	3814	+	intragenic
hsa_circ_0002702	RUSC2	chr9:35546426|35548532	3796	+	intragenic
hsa_circ_0001173	VAPB	chr20:57014000|57016139	3796	+	intragenic
	AHSA2	chr2:61406115|61413632	3796	+	intragenic
hsa_circ_0069101	TBC1D14	chr4:6925099|6969151	3778	+	intragenic
	FNDC3B	chr3:171969049|171979873	3778	+	intragenic
hsa_circ_0001200	PTTG1IP	chr21:46275124|46281186	3778	-	intragenic
hsa_circ_0001070	R3HDM1	chr2:136432901|136437894	3778	+	intragenic
hsa_circ_0031485	HECTD1	chr14:31602443|31602881	3778	-	intragenic
hsa_circ_0003889	KDM1A	chr1:23376879|23385660	3778	+	intragenic
hsa_circ_0003664	LARP4	chr12:50821544|50824353	3760	+	intragenic
	ANTXR1	chr2:69267175|69271945	3741	+	intragenic
hsa_circ_0035189	GALK2	chr15:49528047|49584734	3741	+	intragenic
hsa_circ_0004846	SAMD4A	chr14:55168779|55169298	3741	+	intragenic
hsa_circ_0001137	DNMT3B	chr20:31376659|31380576	3723	+	intragenic
hsa_circ_0007321	DIS3L2	chr2:232879544|232894790	3723	+	intragenic
	EVPL	chr17:74015168|74015608	3723	-	intragenic
hsa_circ_0002343	B3GALNT2	chr1:235643369|235658138	3723	-	intragenic
hsa_circ_0008817	RBM39	chr20:34317233|34320057	3705	-	intragenic
hsa_circ_0001023	APLF	chr2:68717321|68772444	3705	+	intragenic
hsa_circ_0002058	TMEM138	chr11:61133516|61135470	3705	+	intragenic
hsa_circ_0007290	FUNDC1	chrX:44383247|44386611	3669	-	intragenic
hsa_circ_0001147	RBM39	chr20:34304661|34313077	3669	-	intragenic
hsa_circ_0055113	C2orf42	chr2:70406663|70409129	3669	-	intragenic
hsa_circ_0001110	PSMD1	chr2:231940225|231951895	3669	+	intragenic
hsa_circ_0004908	UBE3D	chr6:83728691|83754378	3651	-	intragenic
hsa_circ_0004820	NUP35	chr2:183993014|183995273	3651	+	intragenic
hsa_circ_0000048	RNF19B	chr1:33413822|33415375	3651	-	intragenic
	CSGALNACT1	chr8:19362711|19363641	3632	-	intragenic
hsa_circ_0080209	GRB10	chr7:50737418|50771605	3632	-	intragenic
hsa_circ_0003549	SEC31A	chr4:83793096|83796975	3632	-	intragenic
hsa_circ_0002928	PRMT5	chr14:23395341|23396869	3632	-	intragenic
hsa_circ_0008729	TNS3	chr7:47474879|47481653	3614	-	intragenic
hsa_circ_0000896	FARSA	chr19:13039155|13039661	3614	-	intragenic
hsa_circ_0088485	NEK6	chr9:127064214|127076264	3596	+	intragenic
hsa_circ_0003171	PTK2	chr8:141749116|141762415	3596	-	intragenic
hsa_circ_0074362	ARHGAP26	chr5:142264862|142311690	3596	+	intragenic
hsa_circ_0007919	ABR	chr17:953289|1003975	3596	-	intragenic
hsa_circ_0005348	ZC3H12C	chr11:110007387|110008139	3596	+	intragenic
hsa_circ_0066631	DCBLD2	chr3:98568304|98600611	3560	-	intragenic
hsa_circ_0001290	SETD2	chr3:47139444|47147610	3560	-	intragenic
hsa_circ_0004983	NQO1	chr16:69752025|69752437	3560	-	intragenic
hsa_circ_0038132	ABCC1	chr16:16180680|16196574	3560	+	intragenic
hsa_circ_0007646	DCUN1D4	chr4:52729602|52758017	3542	+	intragenic
hsa_circ_0006135	ARL13B	chr3:93714717|93722752	3542	+	intragenic
hsa_circ_0004476	ASXL2	chr2:26022253|26029206	3542	-	intragenic
hsa_circ_0008501	RERE	chr1:8601272|8674745	3542	-	intragenic
hsa_circ_0005667	ZNF124	chr1:247320301|247323115	3542	-	intragenic
hsa_circ_0010023	DHRS3	chr1:12638745|12639440	3542	-	intragenic
hsa_circ_0005019	CHSY1	chr15:101775286|101775782	3524	-	intragenic
hsa_circ_0001492	ERBIN	chr5:65284462|65290692	3505	+	intragenic
hsa_circ_0005881	WHSC1	chr4:1902352|1941505	3505	+	intragenic
	NTRK3	chr15:88669501|88680788	3505	-	intragenic
hsa_circ_0005663	HAUS4	chr14:23419522|23421892	3505	-	intragenic
	KIAA1804	chr1:233482187|233490757	3505	+	intragenic
hsa_circ_0004238	PTK2	chr8:141745349|141762415	3487	-	intragenic
hsa_circ_0004705	SLC6A6	chr3:14485131|14489324	3487	+	intragenic
hsa_circ_0006908	CLIP4	chr2:29356520|29368233	3487	+	intragenic
hsa_circ_0000817	FOXK2	chr17:80521229|80529746	3487	+	intragenic
hsa_circ_0003074	DHTKD1	chr10:12123470|12133683	3487	+	intragenic
hsa_circ_0006362	SPATA5	chr4:123856868|123900541	3469	+	intragenic
hsa_circ_0066874	TIMMDC1	chr3:119219541|119236162	3469	+	intragenic
hsa_circ_0002501	DYM	chr18:46858233|46906128	3469	-	intragenic
hsa_circ_0017586	GDI2	chr10:5815804|5842668	3469	-	intragenic
hsa_circ_0002901	SLC4A7	chr3:27453132|27465643	3451	-	intragenic
hsa_circ_0056558	R3HDM1	chr2:136360069|136362586	3451	+	intragenic
hsa_circ_0043256	ACACA	chr17:35604934|35609962	3451	-	intragenic
hsa_circ_0032822	CEP128	chr14:81209418|81244390	3451	-	intragenic
hsa_circ_0002783	NCOR2	chr12:124856567|124862930	3451	-	intragenic
	MAPKAP1	chr9:128419925|128434918	3433	-	intragenic
hsa_circ_0008806	CCDC134	chr22:42204878|42209826	3433	+	intragenic
hsa_circ_0001181	BACH1	chr21:30693541|30702014	3433	+	intragenic
hsa_circ_0008310	CNTROB	chr17:7849045|7849304	3433	+	intragenic
hsa_circ_0001564	CANX	chr5:179132679|179137066	3415	+	intragenic
hsa_circ_0005252	GPATCH2L	chr14:76633005|76662315	3415	+	intragenic
hsa_circ_0002301	HECTD1	chr14:31596990|31602881	3415	-	intragenic
hsa_circ_0000500	PCCA	chr13:100909848|100925600	3415	+	intragenic
hsa_circ_0004338	CAMSAP1	chr9:138741982|138774924	3396	-	intragenic
hsa_circ_0000348	FAT3	chr11:92085261|92088570	3396	+	intragenic
hsa_circ_0000085	ANKRD13C	chr1:70758070|70781249	3396	-	intragenic
hsa_circ_0001551	RARS	chr5:167915606|167924353	3378	+	intragenic
hsa_circ_0003502	RNF13	chr3:149563797|149629870	3378	+	intragenic
hsa_circ_0004726	ELMOD3	chr2:85595808|85598685	3378	+	intragenic
hsa_circ_0006420	AEBP2	chr12:19615443|19626289	3378	+	intragenic
hsa_circ_0003496	UBAP2	chr9:33948371|33953472	3360	-	intragenic
hsa_circ_0007291	SCAP	chr3:47466974|47470160	3360	-	intragenic
hsa_circ_0053441	BIRC6	chr2:32602655|32620661	3360	+	intragenic
hsa_circ_0006886	FAM192A	chr16:57197912|57207781	3360	-	intragenic
hsa_circ_0004791	PHKB	chr16:47531309|47581459	3360	+	intragenic
hsa_circ_0004314	LYPLAL1	chr1:219366423|219392054	3360	+	intragenic
hsa_circ_0007930	SMAD5	chr5:135483520|135489852	3342	+	intragenic
hsa_circ_0003006	FLNB	chr3:58111307|58112489	3342	+	intragenic
	GMPS	chr3:155611306|155629068	3342	+	intragenic
hsa_circ_0002564	PSEN1	chr14:73614502|73640415	3342	+	intragenic
hsa_circ_0006318	ABCC4	chr13:95858785|95863035	3342	-	intragenic
hsa_circ_0000219	FAM188A	chr10:15858833|15889942	3342	-	intragenic
hsa_circ_0006719	VKORC1	chr16:31102095|31102663	3324	-	intragenic
hsa_circ_0005720	148534:TMEM56| 100527978:TMEM56-RWDD3|	chr1:95609446|95639445	3324	+	intragenic
hsa_circ_0069982	MTHFD2L	chr4:75040222|75091111	3306	+	intragenic
	VRK2	chr2:58311224|58316858	3306	+	intragenic
hsa_circ_0002431	NDUFS1	chr2:206992520|206994966	3306	-	intragenic
hsa_circ_0007392	DCAF5	chr14:69583082|69589077	3306	-	intragenic
hsa_circ_0005522	RPS6KC1	chr1:213290658|213303232	3306	+	intragenic
hsa_circ_0001103	SERPINE2	chr2:224862831|224866639	3287	-	intragenic
hsa_circ_0003694	SMAD2	chr18:45391429|45396935	3287	-	intragenic
hsa_circ_0004805	UBE2G1	chr17:4186092|4210418	3287	-	intragenic
hsa_circ_0004033	ADPGK	chr15:73052747|73067438	3287	-	intragenic
	3892:KRT86| 3887:KRT81| 3889:KRT83| 3891:KRT85|	chr12:52681767|52756763	3287	-	intragenic
hsa_circ_0005939	LMBR1	chr7:156619298|156629579	3251	-	intragenic
hsa_circ_0036730	TICRR	chr15:90137645|90138842	3251	+	intragenic
hsa_circ_0087631	HABP4	chr9:99220660|99233376	3233	+	intragenic
hsa_circ_0003327	LRWD1	chr7:102106263|102106717	3233	+	intragenic
hsa_circ_0008927	ATG7	chr3:11399891|11421526	3233	+	intragenic
hsa_circ_0087961	LPAR1	chr9:113734352|113773970	3215	-	intragenic
hsa_circ_0003214	LAPTM4B	chr8:98817580|98837381	3215	+	intragenic
hsa_circ_0004276	SUCLG2	chr3:67546222|67559327	3215	-	intragenic
hsa_circ_0002122	CTCF	chr16:67644726|67646024	3215	+	intragenic
hsa_circ_0001674	DAGLB	chr7:6472467|6476164	3197	-	intragenic
hsa_circ_0000782	ZNF652	chr17:47388673|47390207	3197	-	intragenic
hsa_circ_0004166	TRAF3	chr14:103336521|103342862	3197	+	intragenic
hsa_circ_0013222	GCLM	chr1:94360169|94363454	3197	-	intragenic
hsa_circ_0002134	PTPRG	chr3:61608136|61609229	3160	+	intragenic
hsa_circ_0001309	NEK4	chr3:52771601|52775515	3160	-	intragenic
hsa_circ_0003298	XRN2	chr20:21346058|21349228	3160	+	intragenic
hsa_circ_0005164	KAT6B	chr10:76598440|76603236	3160	+	intragenic
hsa_circ_0002995	RBM41	chrX:106331665|106332069	3142	-	intragenic
hsa_circ_0001361	FNDC3B	chr3:171830241|171851336	3142	+	intragenic
hsa_circ_0000133	ILF2	chr1:153637695|153641033	3142	-	intragenic
hsa_circ_0007273	RAB11FIP5	chr2:73315177|73316443	3124	-	intragenic
hsa_circ_0008358	PPP1R21	chr2:48701821|48718309	3124	+	intragenic
hsa_circ_0013953	CHD1L	chr1:146747016|146757164	3124	+	intragenic
hsa_circ_0001278	STT3B	chr3:31617887|31621588	3106	+	intragenic
hsa_circ_0060937	CYP24A1	chr20:52779255|52782372	3106	-	intragenic
hsa_circ_0002374	CLASP1	chr2:122260743|122287901	3106	-	intragenic
hsa_circ_0040819	BANP	chr16:88052033|88071617	3106	+	intragenic
	GALK2	chr15:49517401|49584734	3106	+	intragenic
hsa_circ_0001833	MROH1	chr8:145245686|145255444	3088	+	intragenic
hsa_circ_0006990	VAPA	chr18:9931806|9937063	3088	+	intragenic
hsa_circ_0002317		chr16:21350242|21363459	3088	+	intergenic
hsa_circ_0007142	DOCK1	chr10:128768965|128788867	3088	+	intragenic
	NFE2L2	chr2:178096612|178098999	3069	-	intragenic
hsa_circ_0007542	NF1	chr17:29483000|29497015	3069	+	intragenic
hsa_circ_0008542	PHF12	chr17:27248705|27254081	3069	-	intragenic
hsa_circ_0004451	ZRANB1	chr10:126631025|126650977	3069	+	intragenic
	RNF19A	chr8:101271334|101287389	3051	-	intragenic
hsa_circ_0004539	LHFPL2	chr5:77805606|77806221	3051	-	intragenic
hsa_circ_0001535	FAM13B	chr5:137320945|137324004	3051	-	intragenic
hsa_circ_0005219	STK35	chr20:2097311|2098061	3051	+	intragenic
hsa_circ_0004366	VPS13B	chr8:100286425|100287482	3033	+	intragenic
hsa_circ_0006471	ECSIT	chr19:11623870|11625036	3033	-	intragenic
hsa_circ_0000813	RPTOR	chr17:78865519|78867665	3033	+	intragenic
hsa_circ_0002205	PIF1	chr15:65110144|65111422	3033	-	intragenic
hsa_circ_0001402	TBC1D1	chr4:38091552|38104778	3015	+	intragenic
hsa_circ_0008148	BTAF1	chr10:93754291|93768032	3015	+	intragenic
hsa_circ_0006848	FOXJ3	chr1:42730785|42744343	3015	-	intragenic
hsa_circ_0004826	UTRN	chr6:144808683|144814592	2997	+	intragenic
	EXOC6B	chr2:72692288|72707879	2997	-	intragenic
	NAA25	chr12:112513481|112516545	2997	-	intragenic
hsa_circ_0006258	SCYL2	chr12:100676720|100691953	2997	+	intragenic
hsa_circ_0002487	PARD3	chr10:34620044|34649187	2997	-	intragenic
hsa_circ_0006796	STX6	chr1:180953812|180974599	2997	-	intragenic
hsa_circ_0084613	ASPH	chr8:62563608|62596747	2979	-	intragenic
hsa_circ_0085439	TBC1D31	chr8:124089350|124117704	2979	+	intragenic
hsa_circ_0008342	CLNS1A	chr11:77330650|77340944	2979	-	intragenic
	HERC4	chr10:69726435|69773939	2979	-	intragenic
hsa_circ_0004417	LYPLAL1	chr1:219366423|219414650	2979	+	intragenic
hsa_circ_0003162	BBS9	chr7:33185853|33217203	2960	+	intragenic
	CEP128	chr14:81362061|81372425	2960	-	intragenic
hsa_circ_0003550	WDR1	chr4:10099334|10105610	2942	-	intragenic
hsa_circ_0005507	CRIM1	chr2:36605499|36623930	2942	+	intragenic
hsa_circ_0007059	ZNF720	chr16:31733946|31734674	2942	+	intragenic
hsa_circ_0003961	PPHLN1	chr12:42768664|42792796	2942	+	intragenic
hsa_circ_0007401	NUP98	chr11:3789810|3797251	2942	-	intragenic
hsa_circ_0004039	MTR	chr1:236969443|236979843	2942	+	intragenic
hsa_circ_0001850	UBAP2	chr9:33960824|33973235	2924	-	intragenic
hsa_circ_0006859	ENC1	chr5:73930508|73932323	2924	-	intragenic
hsa_circ_0006062	DYRK1A	chr21:38792600|38802702	2924	+	intragenic
hsa_circ_0003698	FAM173B	chr5:10213602|10227759	2906	-	intragenic
hsa_circ_0007609	DNAJC5	chr20:62559687|62562375	2906	+	intragenic
hsa_circ_0001061	CCDC138	chr2:109455640|109473426	2906	+	intragenic
hsa_circ_0005424	TXNRD1	chr12:104705067|104721449	2906	+	intragenic
hsa_circ_0002052	PAPPA	chr9:118969734|118997916	2888	+	intragenic
hsa_circ_0037753	GLYR1	chr16:4861170|4862249	2888	-	intragenic
hsa_circ_0031431	COCH	chr14:31346777|31349940	2888	+	intragenic
hsa_circ_0000212	SFMBT2	chr10:7405839|7423911	2888	-	intragenic
hsa_circ_0006376	HOOK3	chr8:42812236|42819617	2870	+	intragenic
hsa_circ_0005870	SETD2	chr3:47079155|47088111	2870	-	intragenic
hsa_circ_0001187	DOPEY2	chr21:37619814|37620866	2870	+	intragenic
hsa_circ_0008435	CTDP1	chr18:77488906|77496521	2870	+	intragenic
hsa_circ_0005941	FTO	chr16:53907697|53922863	2870	+	intragenic
hsa_circ_0002664	PCCA	chr13:100953713|100962162	2870	+	intragenic
hsa_circ_0007367	UBAP2	chr9:33948371|33956144	2852	-	intragenic
hsa_circ_0005335	ASPH	chr8:62588698|62596747	2852	-	intragenic
hsa_circ_0006446	LSM14A	chr19:34685382|34687668	2852	+	intragenic
hsa_circ_0004382	TBCD	chr17:80842021|80869665	2852	+	intragenic
hsa_circ_0003457	TOP2A	chr17:38562635|38563194	2852	-	intragenic
hsa_circ_0004751	AATF	chr17:35310185|35311207	2852	+	intragenic
hsa_circ_0000417	CPSF6	chr12:69644908|69656342	2852	+	intragenic
hsa_circ_0007444	RHOBTB3	chr5:95091099|95099324	2833	+	intragenic
hsa_circ_0002538	KLHL8	chr4:88116475|88116842	2833	-	intragenic
hsa_circ_0004470	MYH9	chr22:36737414|36745300	2833	-	intragenic
hsa_circ_0005245	TBCD	chr17:80858527|80869665	2833	+	intragenic
hsa_circ_0000779	KPNB1	chr17:45741524|45745776	2833	+	intragenic
hsa_circ_0035796	HERC1	chr15:63988322|64008672	2833	-	intragenic
hsa_circ_0025462	5554:PRH1| 106707243:PRH1-TAS2R14|	chr12:11187381|11199787	2833	-	intragenic
hsa_circ_0001608	MRPL2	chr6:43023282|43024183	2815	-	intragenic
hsa_circ_0000646	HDGFRP3	chr15:83819966|83832827	2815	-	intragenic
hsa_circ_0000280	HPS5	chr11:18312988|18314523	2815	-	intragenic
hsa_circ_0017412	LARP4B	chr10:909682|910210	2815	-	intragenic
hsa_circ_0009027	ZNF362	chr1:33760537|33760906	2815	+	intragenic
	DPY19L1	chr7:35050080|35058208	2797	-	intragenic
hsa_circ_0006157	RICTOR	chr5:38991050|39003724	2797	-	intragenic
hsa_circ_0001554	RANBP17	chr5:170305100|170323119	2797	+	intragenic
hsa_circ_0008058	MAN2A1	chr5:109049220|109051965	2797	+	intragenic
hsa_circ_0001329	TIMMDC1	chr3:119219541|119222868	2797	+	intragenic
hsa_circ_0006958	ACSF3	chr16:89164998|89169167	2797	+	intragenic
hsa_circ_0009163	SF3B3	chr16:70598967|70601439	2797	+	intragenic
hsa_circ_0004206	TMEM116	chr12:112371689|112381173	2797	-	intragenic
hsa_circ_0001771	RBM33	chr7:155457868|155473602	2779	+	intragenic
hsa_circ_0001577	51406:NOL7| 10048:RANBP9|	chr6:13632601|13644961	2779	-	intragenic
hsa_circ_0008177	FAM13B	chr5:137288316|137290065	2779	-	intragenic
hsa_circ_0002602	PPP2CA	chr5:133534776|133541822	2779	-	intragenic
hsa_circ_0001093	ALS2	chr2:202625603|202626541	2779	-	intragenic
hsa_circ_0002926	KDM4B	chr19:5047486|5082515	2779	+	intragenic
hsa_circ_0044647	SPAG9	chr17:49067810|49075978	2779	-	intragenic
hsa_circ_0034294	TJP1	chr15:30053341|30092905	2779	-	intragenic
hsa_circ_0003814	MDN1	chr6:90461149|90472249	2761	-	intragenic
hsa_circ_0006898	CHAF1B	chr21:37775055|37783902	2761	+	intragenic
hsa_circ_0001148	RBM39	chr20:34309661|34313077	2761	-	intragenic
hsa_circ_0004435	FANCL	chr2:58425729|58459247	2761	-	intragenic
hsa_circ_0001083	PMS1	chr2:190656515|190682906	2761	+	intragenic
hsa_circ_0000740	DHX33	chr17:5364258|5365866	2761	-	intragenic
hsa_circ_0002789	UTP18	chr17:49340634|49346265	2761	+	intragenic
hsa_circ_0008558	LONP2	chr16:48311248|48337216	2761	+	intragenic
hsa_circ_0002940	CCT2	chr12:69983264|69987393	2761	+	intragenic
hsa_circ_0007235	FAM13B	chr5:137342678|137356886	2743	-	intragenic
hsa_circ_0008267		chr3:195415404|195416309	2743	+	intergenic
hsa_circ_0008636	AAGAB	chr15:67523567|67529158	2743	-	intragenic
hsa_circ_0000374	ITFG2	chr12:2929251|2930958	2743	+	intragenic
hsa_circ_0000277	PDE3B	chr11:14793482|14810788	2743	+	intragenic
hsa_circ_0003234	BTBD10	chr11:13435076|13466728	2743	-	intragenic
hsa_circ_0001953	ZFY	chrY:2821949|2829687	2724	+	intragenic
hsa_circ_0006388	91283:MSANTD3| 100526694:MSANTD3-TMEFF1|	chr9:103204187|103204638	2724	+	intragenic
hsa_circ_0008143	RBM39	chr20:34300940|34313077	2724	-	intragenic
hsa_circ_0004956	UBA2	chr19:34922765|34929671	2724	+	intragenic
hsa_circ_0004120	AMFR	chr16:56419830|56448256	2724	-	intragenic
	SMG1	chr16:18852886|18856968	2724	-	intragenic
hsa_circ_0089866	WWC3	chrX:10031484|10078060	2706	+	intragenic
	ANKIB1	chr7:91924202|91957214	2706	+	intragenic
hsa_circ_0008334	GRB10	chr7:50737418|50742355	2706	-	intragenic
hsa_circ_0002358	NPM1	chr5:170818309|170819982	2706	+	intragenic
hsa_circ_0008583	DLG1	chr3:196817782|196846401	2706	-	intragenic
	CYP24A1	chr20:52774624|52788209	2706	-	intragenic
hsa_circ_0000989	BIRC6	chr2:32602655|32631625	2706	+	intragenic
hsa_circ_0046909	VAPA	chr18:9931806|9950565	2706	+	intragenic
hsa_circ_0004549	HPRT1	chrX:133607388|133627620	2688	+	intragenic
hsa_circ_0003141	UBAP2	chr9:33953282|33973235	2688	-	intragenic
hsa_circ_0006041	TPST1	chr7:65705311|65751696	2688	+	intragenic
hsa_circ_0000651	IQGAP1	chr15:90982563|90986710	2688	+	intragenic
hsa_circ_0005358	GLI1	chr12:57861115|57862007	2688	+	intragenic
hsa_circ_0005174		chr1:28907071|28907741	2688	-	intergenic
hsa_circ_0060219	SOGA1	chr20:35457456|35467844	2670	-	intragenic
hsa_circ_0008194	AHNAK	chr11:62303416|62304039	2670	-	intragenic
hsa_circ_0005486	PARD3	chr10:34648074|34673182	2670	-	intragenic
hsa_circ_0004220	CHD1L	chr1:146724277|146731572	2670	+	intragenic
hsa_circ_0007672	TPST1	chr7:65705311|65706257	2652	+	intragenic
	HBS1L	chr6:135360710|135363256	2652	-	intragenic
hsa_circ_0005399	ZSWIM6	chr5:60768507|60768864	2652	+	intragenic
hsa_circ_0006385	EIF3D	chr22:36914809|36915584	2652	-	intragenic
hsa_circ_0002607	XPO1	chr2:61710091|61717911	2652	-	intragenic
hsa_circ_0007718	MID1	chrX:10491131|10535643	2634	-	intragenic
	MPP6	chr7:24659670|24708279	2634	+	intragenic
hsa_circ_0008903	PAPD7	chr5:6737622|6746540	2634	+	intragenic
	KIAA1841	chr2:61339653|61345251	2634	+	intragenic
hsa_circ_0058806	AGAP1	chr2:236706402|236715975	2634	+	intragenic
hsa_circ_0000759	ACACA	chr17:35640167|35646430	2634	-	intragenic
hsa_circ_0003532	AATF	chr17:35343915|35348156	2634	+	intragenic
hsa_circ_0037158	AXIN1	chr16:354303|364683	2634	-	intragenic
hsa_circ_0023182	LRP5	chr11:68115314|68133170	2634	+	intragenic
	GRB10	chr7:50771517|50778687	2615	-	intragenic
hsa_circ_0001756	HIPK2	chr7:139415730|139416814	2615	-	intragenic
hsa_circ_0004148	ANKRD17	chr4:73984404|73991029	2615	-	intragenic
hsa_circ_0002485	ATP9B	chr18:76856475|76886375	2615	+	intragenic
hsa_circ_0002220	MED13	chr17:60061531|60062451	2615	-	intragenic
hsa_circ_0000494	UCHL3	chr13:76134888|76143643	2615	+	intragenic
hsa_circ_0004085	EPHB2	chr1:23107913|23111569	2615	+	intragenic
hsa_circ_0008618	LRBA	chr4:151719232|151738409	2597	-	intragenic
hsa_circ_0001307	RAD54L2	chr3:51575513|51624575	2597	+	intragenic
hsa_circ_0046523	TBCD	chr17:80828099|80858607	2597	+	intragenic
hsa_circ_0004239	C17orf53	chr17:42231920|42232779	2597	+	intragenic
hsa_circ_0001964	ARNTL2	chr12:27521194|27533337	2597	+	intragenic
hsa_circ_0000215	CAMK1D	chr10:12442014|12445368	2597	+	intragenic
hsa_circ_0001238	CCDC134	chr22:42204878|42206295	2579	+	intragenic
hsa_circ_0005265	PTPRA	chr20:2928627|2945848	2579	+	intragenic
hsa_circ_0003930	GGNBP2	chr17:34910660|34923615	2579	+	intragenic
	NTRK3	chr15:88678331|88680788	2579	-	intragenic
hsa_circ_0004432	4643:MYO1E| 92483:LDHAL6B|	chr15:59487659|59510286	2579	-	intragenic
hsa_circ_0008151	MED13L	chr12:116674625|116675510	2579	-	intragenic
hsa_circ_0089974	NHS	chrX:17705861|17710588	2561	+	intragenic
hsa_circ_0004351	ZNF398	chr7:148851036|148851432	2561	+	intragenic
hsa_circ_0002051	CANX	chr5:179136873|179147561	2561	+	intragenic
hsa_circ_0008549	OSBPL10	chr3:31917924|31921322	2561	-	intragenic
hsa_circ_0007312	SPECC1L	chr22:24698162|24709434	2561	+	intragenic
hsa_circ_0001009	FANCL	chr2:58449076|58459247	2561	-	intragenic
hsa_circ_0044396	IGF2BP1	chr17:47118739|47119739	2561	+	intragenic
hsa_circ_0007487	GALK2	chr15:49517401|49531564	2561	+	intragenic
hsa_circ_0004896	EXOSC1	chr10:99196947|99197507	2561	-	intragenic
hsa_circ_0008966	CRIM1	chr2:36668400|36691798	2543	+	intragenic
hsa_circ_0003315	GLG1	chr16:74493579|74497377	2543	-	intragenic
hsa_circ_0055945	UXS1	chr2:106739425|106782539	2525	-	intragenic
hsa_circ_0003592	CRAMP1	chr16:1675973|1691188	2525	+	intragenic
hsa_circ_0001997	PCNX1	chr14:71511849|71524441	2525	+	intragenic
hsa_circ_0029308	NCOR2	chr12:124904502|124915333	2525	-	intragenic
hsa_circ_0003541	ZC3H12C	chr11:110007387|110030215	2525	+	intragenic
hsa_circ_0003608	YY1AP1	chr1:155644800|155649303	2525	+	intragenic
hsa_circ_0007476	FIP1L1	chr4:54280781|54294350	2506	+	intragenic
hsa_circ_0030582	ABCC4	chr13:95768175|95840796	2506	-	intragenic
hsa_circ_0008932	LRP6	chr12:12332743|12340053	2506	-	intragenic
hsa_circ_0000344	RSF1	chr11:77394754|77404656	2506	-	intragenic
	ABCC2	chr10:101591367|101606884	2506	+	intragenic
hsa_circ_0006881	PCNX2	chr1:233334684|233388534	2506	-	intragenic
hsa_circ_0007100	DKC1	chrX:153996576|153997585	2488	+	intragenic
hsa_circ_0004592	STK3	chr8:99718694|99719539	2488	-	intragenic
hsa_circ_0001467	44626	chr5:10415599|10417516	2488	+	intragenic
hsa_circ_0006673	TSEN2	chr3:12538016|12545283	2488	+	intragenic
hsa_circ_0009052	MRC2	chr17:60741908|60742310	2488	+	intragenic
hsa_circ_0003911	CNOT1	chr16:58608512|58617086	2488	-	intragenic
hsa_circ_0000206	WDR37	chr10:1130342|1142186	2488	+	intragenic
hsa_circ_0005927	VDAC3	chr8:42259305|42260979	2470	+	intragenic
hsa_circ_0007786	PTK2	chr8:141840570|141900868	2470	-	intragenic
hsa_circ_0000977	NOL10	chr2:10784446|10808849	2470	-	intragenic
	CEP192	chr18:12999419|13030607	2470	+	intragenic
hsa_circ_0040498	RFWD3	chr16:74685817|74695349	2470	-	intragenic
hsa_circ_0005623	SLC7A6	chr16:68300495|68309152	2470	+	intragenic
	TEAD1	chr11:12785725|12785981	2470	+	intragenic
hsa_circ_0006357	EZH2	chr7:148543561|148544397	2452	-	intragenic
hsa_circ_0069084	PPP2R2C	chr4:6349572|6382821	2452	-	intragenic
hsa_circ_0004006	TANC2	chr17:61271351|61278318	2452	+	intragenic
hsa_circ_0002854	KPNB1	chr17:45740454|45745776	2452	+	intragenic
hsa_circ_0005387	HERC2	chr15:28505922|28508315	2452	-	intragenic
hsa_circ_0007470	ABCC4	chr13:95813442|95818621	2452	-	intragenic
hsa_circ_0023966	ME3	chr11:86267594|86270865	2452	-	intragenic
hsa_circ_0007813	DHTKD1	chr10:12123470|12162266	2452	+	intragenic
hsa_circ_0005231	EIF3H	chr8:117668094|117671219	2434	-	intragenic
hsa_circ_0001619	MDN1	chr6:90461149|90463341	2434	-	intragenic
hsa_circ_0077495	ASCC3	chr6:101246588|101253756	2434	-	intragenic
hsa_circ_0061774	BACE2	chr21:42598192|42629253	2434	+	intragenic
hsa_circ_0004887	AURKA	chr20:54956489|54959380	2434	-	intragenic
	CEP89	chr19:33406242|33409245	2434	-	intragenic
hsa_circ_0008153	USP3	chr15:63845913|63855207	2434	+	intragenic
hsa_circ_0002584	HECTD4	chr12:112757028|112757546	2434	-	intragenic
hsa_circ_0000198	PCNX2	chr1:233334684|233372726	2434	-	intragenic
hsa_circ_0059957	ITCH	chr20:33057852|33080402	2416	+	intragenic
hsa_circ_0005746	PPP6R1	chr19:55756487|55757046	2416	-	intragenic
hsa_circ_0004241	PRPSAP1	chr17:74308950|74309972	2416	-	intragenic
hsa_circ_0045334		chr17:62817884|62818511	2416	-	intergenic
hsa_circ_0005813	LONP2	chr16:48381417|48382201	2416	+	intragenic
	VRK1	chr14:97312431|97327072	2416	+	intragenic
hsa_circ_0003045	PPP4R3A	chr14:91947919|91952074	2416	-	intragenic
	NUP153	chr6:17665469|17669770	2397	-	intragenic
hsa_circ_0005311	TRIO	chr5:14304569|14336836	2397	+	intragenic
hsa_circ_0060420	CHD6	chr20:40141484|40143591	2397	-	intragenic
hsa_circ_0004916	PPM1B	chr2:44428324|44436466	2397	+	intragenic
hsa_circ_0041103	TCF25	chr16:89962397|89967202	2397	+	intragenic
hsa_circ_0008450	CMTM3	chr16:66642211|66643906	2397	+	intragenic
hsa_circ_0023694	CLNS1A	chr11:77330650|77336863	2397	-	intragenic
hsa_circ_0008301	TOLLIP	chr11:1307231|1317024	2397	-	intragenic
hsa_circ_0001313	CCDC66	chr3:56626997|56628056	2379	+	intragenic
hsa_circ_0064388	IQSEC1	chr3:12976947|12983365	2379	-	intragenic
hsa_circ_0009062	PPM1B	chr2:44436348|44445676	2379	+	intragenic
hsa_circ_0054391	LRPPRC	chr2:44190726|44202356	2379	-	intragenic
hsa_circ_0003253	BABAM1	chr19:17387303|17387718	2379	+	intragenic
hsa_circ_0009022	PPP4R1	chr18:9583114|9595100	2379	-	intragenic
	ERI3	chr1:44773981|44804988	2379	-	intragenic
hsa_circ_0001824	ASAP1	chr8:131164982|131181313	2361	-	intragenic
hsa_circ_0081534	EPHB4	chr7:100417178|100417918	2361	-	intragenic
	SLC7A11	chr4:139135738|139163211	2361	-	intragenic
hsa_circ_0055904	RNF149	chr2:101898320|101911643	2361	-	intragenic
hsa_circ_0000633	EDC3	chr15:74963795|74967483	2361	-	intragenic
hsa_circ_0000063	SCMH1	chr1:41578954|41608784	2361	-	intragenic
hsa_circ_0008702	GNB1	chr1:1747194|1770677	2361	-	intragenic
hsa_circ_0008240	MVB12B	chr9:129102786|129157976	2325	+	intragenic
hsa_circ_0008621	HMGCS1	chr5:43292575|43297268	2325	-	intragenic
hsa_circ_0003497	WDPCP	chr2:63660878|63667005	2325	-	intragenic
hsa_circ_0002981	UBXN4	chr2:136505836|136519481	2325	+	intragenic
hsa_circ_0055953	ST6GAL2	chr2:107446521|107450602	2325	-	intragenic
hsa_circ_0000642	ZFAND6	chr15:80390757|80415142	2325	+	intragenic
hsa_circ_0009098	TPX2	chr20:30380537|30382351	2307	+	intragenic
hsa_circ_0029069	CLIP1	chr12:122825299|122826244	2307	-	intragenic
hsa_circ_0019079	KIF20B	chr10:91511102|91522592	2307	+	intragenic
hsa_circ_0000075	FGGY	chr1:59787207|59812070	2307	+	intragenic
hsa_circ_0008236	UBE3D	chr6:83667030|83754378	2288	-	intragenic
hsa_circ_0002512	DEPDC1B	chr5:59934576|59943360	2288	-	intragenic
hsa_circ_0000972	MBOAT2	chr2:9048750|9098771	2288	-	intragenic
hsa_circ_0057041	METTL8	chr2:172193962|172196064	2288	-	intragenic
hsa_circ_0050436	RHPN2	chr19:33493152|33493906	2288	-	intragenic
hsa_circ_0005412	SMARCA4	chr19:11168930|11170863	2288	+	intragenic
hsa_circ_0008464	AMFR	chr16:56435644|56448256	2288	-	intragenic
	GRIN2B	chr12:13906250|13906849	2288	-	intragenic
hsa_circ_0005199	UBE4B	chr1:10155518|10165802	2288	+	intragenic
hsa_circ_0001869	ZCCHC6	chr9:88920107|88924932	2270	-	intragenic
hsa_circ_0083756	TRIM35	chr8:27151596|27151827	2270	-	intragenic
		chr4:32147674|32159703	2270	+	intergenic
hsa_circ_0006911	PPP1R21	chr2:48725631|48738607	2270	+	intragenic
hsa_circ_0002661	CACTIN	chr19:3623685|3624160	2270	-	intragenic
hsa_circ_0007701	LMF1	chr16:1004356|1004666	2270	-	intragenic
hsa_circ_0001958	PCNX2	chr1:233313547|233344435	2270	-	intragenic
hsa_circ_0005646	FOCAD	chr9:20923658|20933131	2252	+	intragenic
hsa_circ_0008861	WDR41	chr5:76745584|76760634	2252	-	intragenic
hsa_circ_0001458	GALNT7	chr4:174169130|174169591	2252	+	intragenic
hsa_circ_0000826	ANKRD12	chr18:9182379|9221997	2252	+	intragenic
hsa_circ_0004767	ZZEF1	chr17:3969740|3976050	2252	-	intragenic
hsa_circ_0030567	ABCC4	chr13:95686858|95705438	2252	-	intragenic
hsa_circ_0005900	PKN2	chr1:89236034|89251896	2252	+	intragenic
hsa_circ_0003511	LMBR1	chr7:156549086|156619438	2234	-	intragenic
hsa_circ_0074665	G3BP1	chr5:151166132|151175136	2234	+	intragenic
hsa_circ_0001460	NEIL3	chr4:178274461|178281831	2234	+	intragenic
	CTBP1	chr4:1221986|1235303	2234	-	intragenic
hsa_circ_0005238	USP25	chr21:17205666|17214859	2234	+	intragenic
hsa_circ_0008309	CUL3	chr2:225400244|225422573	2234	-	intragenic
hsa_circ_0003296	STK39	chr2:168986050|168997268	2234	-	intragenic
hsa_circ_0008030	LSM14A	chr19:34685382|34706566	2234	+	intragenic
hsa_circ_0041992	AURKB	chr17:8109808|8111158	2234	-	intragenic
hsa_circ_0006845	NFAT5	chr16:69729038|69729282	2234	+	intragenic
hsa_circ_0000489	RNASEH2B	chr13:51501543|51523641	2234	+	intragenic
hsa_circ_0002282	FAM53B	chr10:126370175|126395456	2234	-	intragenic
hsa_circ_0000182	FLVCR1	chr1:213037066|213058738	2234	+	intragenic
hsa_circ_0069443	KLHL5	chr4:39077584|39088347	2216	+	intragenic
	TRIP4	chr15:64710739|64717830	2216	+	intragenic
hsa_circ_0024960	WNK1	chr12:936207|939326	2216	+	intragenic
hsa_circ_0086376	NFIB	chr9:14146687|14179779	2198	-	intragenic
hsa_circ_0084604	ASPH	chr8:62460629|62479877	2198	-	intragenic
hsa_circ_0001441	ELF2	chr4:140046317|140060651	2198	-	intragenic
hsa_circ_0006873	PANK2	chr20:3888572|3893281	2198	+	intragenic
hsa_circ_0004913	TEX2	chr17:62248459|62265775	2198	-	intragenic
hsa_circ_0003677	FBXW8	chr12:117365827|117402659	2198	+	intragenic
hsa_circ_0000290	PDHX	chr11:34991685|35006275	2198	+	intragenic
hsa_circ_0009011	EHMT1	chr9:140611077|140611634	2179	+	intragenic
hsa_circ_0003250	MRRF	chr9:125042721|125054119	2179	+	intragenic
hsa_circ_0006519	ASPH	chr8:62574364|62596747	2179	-	intragenic
	DGKD	chr2:234296903|234307095	2179	+	intragenic
hsa_circ_0000711	NFATC3	chr16:68155889|68160513	2179	+	intragenic
hsa_circ_0000688	MVP	chr16:29845053|29845387	2179	+	intragenic
hsa_circ_0038095	ABCC1	chr16:16126965|16150152	2179	+	intragenic
hsa_circ_0008250	CCDC91	chr12:28458581|28544344	2179	+	intragenic
	STK33	chr11:8435041|8486369	2179	-	intragenic
hsa_circ_0006649	DLG5	chr10:79613111|79614128	2179	-	intragenic
	KIAA1804	chr1:233489552|233498039	2179	+	intragenic
	CHD7	chr8:61707544|61714152	2161	+	intragenic
		chr8:129001407|129022690	2161	+	intergenic
hsa_circ_0079136	MAD1L1	chr7:1937835|1976533	2161	-	intragenic
hsa_circ_0006563	JADE1	chr4:129752887|129773423	2161	+	intragenic
hsa_circ_0000936	SHKBP1	chr19:41089303|41089623	2161	+	intragenic
hsa_circ_0002499	CEP128	chr14:81329100|81372425	2161	-	intragenic
hsa_circ_0006189	PPHLN1	chr12:42748962|42792796	2161	+	intragenic
hsa_circ_0008523	DDX21	chr10:70723046|70726959	2161	+	intragenic
hsa_circ_0000039	YTHDF2	chr1:29068914|29070498	2161	+	intragenic
hsa_circ_0003659	CDC42BPA	chr1:227327276|227335260	2161	-	intragenic
hsa_circ_0006410	TUSC3	chr8:15508205|15531345	2143	+	intragenic
hsa_circ_0001663	TMEM181	chr6:159004985|159010814	2143	+	intragenic
hsa_circ_0001236	ZC3H7B	chr22:41738532|41739580	2143	+	intragenic
hsa_circ_0050547	UBA2	chr19:34941169|34957919	2143	+	intragenic
hsa_circ_0003018	CCSER2	chr10:86177526|86198463	2143	+	intragenic
hsa_circ_0017641	SFMBT2	chr10:7318854|7423911	2143	-	intragenic
hsa_circ_0018478	HERC4	chr10:69714351|69773943	2143	-	intragenic
hsa_circ_0020028	SHOC2	chr10:112723882|112745523	2143	+	intragenic
hsa_circ_0017306	SMYD3	chr1:246490502|246498776	2143	-	intragenic
hsa_circ_0006814	CAMSAP1	chr9:138758301|138774924	2125	-	intragenic
hsa_circ_0003951	CDK13	chr7:40037092|40041630	2125	+	intragenic
hsa_circ_0001684	CCDC126	chr7:23650789|23651172	2125	+	intragenic
		chr6:64089200|64092461	2125	-	intergenic
hsa_circ_0075366	CNOT6	chr5:179996109|179998432	2125	+	intragenic
hsa_circ_0001260	SUMF1	chr3:4452548|4461830	2125	-	intragenic
hsa_circ_0004872	MAPK1	chr22:22153300|22162135	2125	-	intragenic
hsa_circ_0004964	KCMF1	chr2:85270686|85276771	2125	+	intragenic
hsa_circ_0002867	SATB2	chr2:200245086|200298237	2125	-	intragenic
hsa_circ_0000397	SLC38A1	chr12:46622935|46648719	2125	-	intragenic
	LRP5	chr11:68153783|68157520	2125	+	intragenic
	GATAD2B	chr1:153784206|153785928	2125	-	intragenic
hsa_circ_0002465	CD109	chr6:74432973|74446231	2107	+	intragenic
hsa_circ_0001599	FKBP5	chr6:35586872|35610620	2107	-	intragenic
hsa_circ_0001472	NIPBL	chr5:36953719|36976504	2107	+	intragenic
hsa_circ_0036666	NTRK3	chr15:88669502|88799399	2107	-	intragenic
hsa_circ_0008798	MAP2K1	chr15:66727364|66729230	2107	+	intragenic
hsa_circ_0006427	BCAR3	chr1:94032835|94033408	2107	-	intragenic
hsa_circ_0004189	CARNMT1	chr9:77631183|77632364	2089	-	intragenic
hsa_circ_0001667	DNAAF5	chr7:810107|814799	2089	+	intragenic
	MPP6	chr7:24663281|24720139	2089	+	intragenic
hsa_circ_0067682	PLOD2	chr3:145820541|145842016	2089	-	intragenic
hsa_circ_0001016	XPO1	chr2:61749745|61753656	2089	-	intragenic
hsa_circ_0003063	PTPRM	chr18:8076452|8114825	2089	+	intragenic
hsa_circ_0036657	NTRK3	chr15:88472421|88483984	2089	-	intragenic
hsa_circ_0006659	ABCC4	chr13:95813442|95822882	2089	-	intragenic
hsa_circ_0008539	TMCO3	chr13:114164552|114175048	2089	+	intragenic
hsa_circ_0000296	PHF21A	chr11:46098305|46113774	2089	-	intragenic
hsa_circ_0006370	GLIS3	chr9:4117767|4118881	2071	-	intragenic
hsa_circ_0003989	TRIO	chr5:14290824|14316852	2071	+	intragenic
hsa_circ_0001540	54882:ANKHD1| 404734:ANKHD1-EIF4EBP3|	chr5:139819703|139825560	2071	+	intragenic
hsa_circ_0004086	GOLIM4	chr3:167754623|167759262	2071	-	intragenic
		chr2:184043534|184047408	2071	+	intergenic
hsa_circ_0001982	RNF111	chr15:59323002|59323901	2071	+	intragenic
hsa_circ_0006903	ANKLE2	chr12:133310970|133312098	2071	-	intragenic
hsa_circ_0005935	NARS2	chr11:78176921|78204241	2071	-	intragenic
hsa_circ_0008774	GPBP1L1	chr1:46105881|46108171	2071	-	intragenic
hsa_circ_0000023	HP1BP3	chr1:21076215|21100103	2071	-	intragenic
hsa_circ_0008337	ASPH	chr8:62546241|62596747	2052	-	intragenic
hsa_circ_0005897	TNFRSF21	chr6:47220991|47254331	2052	-	intragenic
hsa_circ_0004145	SKP1	chr5:133493398|133509713	2052	-	intragenic
hsa_circ_0006156	FNDC3B	chr3:171965322|171969331	2052	+	intragenic
hsa_circ_0002657	ATXN10	chr22:46085591|46125470	2052	+	intragenic
hsa_circ_0054853	XPO1	chr2:61709514|61717911	2052	-	intragenic
hsa_circ_0058919	NDUFA10	chr2:240929490|240961757	2052	-	intragenic
hsa_circ_0008032	HAT1	chr2:172782046|172809519	2052	+	intragenic
hsa_circ_0006054	KIAA0355	chr19:34818325|34821252	2052	+	intragenic
hsa_circ_0046534	TBCD	chr17:80842021|80861354	2052	+	intragenic
	RNF213	chr17:78298829|78302277	2052	+	intragenic
hsa_circ_0004204	MIPOL1	chr14:37754522|37838829	2052	+	intragenic
hsa_circ_0027491	MDM2	chr12:69210591|69218431	2052	+	intragenic
hsa_circ_0005534	ERC1	chr12:1107489|1137738	2052	+	intragenic
hsa_circ_0003302	TBCEL	chr11:120916382|120930794	2052	+	intragenic
hsa_circ_0000087	USP33	chr1:78183551|78191447	2052	-	intragenic
hsa_circ_0005977	FAM20B	chr1:179012849|179023773	2052	+	intragenic
hsa_circ_0087641	CDC14B	chr9:99284787|99327765	2034	-	intragenic
hsa_circ_0002003	SPIDR	chr8:48320422|48353104	2034	+	intragenic
hsa_circ_0002980	AGK	chr7:141336760|141349133	2034	+	intragenic
hsa_circ_0001324	BBX	chr3:107429298|107435696	2034	+	intragenic
		chr2:37329066|37331275	2034	-	intergenic
hsa_circ_0005158	RALBP1	chr18:9524591|9525849	2034	+	intragenic
hsa_circ_0000604	SLTM	chr15:59179173|59179739	2034	-	intragenic
hsa_circ_0004602	LMBR1L	chr12:49491348|49491888	2034	-	intragenic
hsa_circ_0008445	DENND5B	chr12:31595708|31600703	2034	-	intragenic
hsa_circ_0016662	ENAH	chr1:225742607|225755116	2034	-	intragenic
hsa_circ_0003965	TMEM245	chr9:111812562|111826847	2016	-	intragenic
hsa_circ_0003649	UBE3C	chr7:157013382|157041274	2016	+	intragenic
hsa_circ_0004558	FGFR1OP	chr6:167435896|167447459	2016	+	intragenic
hsa_circ_0001189	MORC3	chr21:37711076|37717005	2016	+	intragenic
hsa_circ_0060922	CYP24A1	chr20:52773707|52775662	2016	-	intragenic
hsa_circ_0004164	THAP4	chr2:242541310|242545888	2016	-	intragenic
hsa_circ_0058988	PASK	chr2:242079935|242082489	2016	-	intragenic
hsa_circ_0000852	WDR7	chr18:54423813|54426184	2016	+	intragenic
hsa_circ_0007548	RFWD3	chr16:74666420|74670475	2016	-	intragenic
hsa_circ_0008546	UBR1	chr15:43242459|43258484	2016	-	intragenic
hsa_circ_0019170	EXOC6	chr10:94653105|94659401	2016	+	intragenic
hsa_circ_0087233	PCSK5	chr9:78682870|78711018	1998	+	intragenic
hsa_circ_0083176	DNAJB6	chr7:157174940|157178305	1998	+	intragenic
hsa_circ_0001485	MAP3K1	chr5:56160560|56161804	1998	+	intragenic
		chr5:34179118|34182972	1998	-	intergenic
hsa_circ_0005930	GINS1	chr20:25394425|25405963	1998	+	intragenic
hsa_circ_0006612	SEC23B	chr20:18523662|18535034	1998	+	intragenic
hsa_circ_0008640	CCT4	chr2:62100136|62107529	1998	-	intragenic
hsa_circ_0007793	KIAA1841	chr2:61343113|61345251	1998	+	intragenic
	MGAT5B	chr17:74898636|74902269	1998	+	intragenic
	4643:MYO1E| 92483:LDHAL6B|	chr15:59480316|59510286	1998	-	intragenic
hsa_circ_0003670	NEK9	chr14:75567694|75570700	1998	-	intragenic
hsa_circ_0000402	ESPL1	chr12:53670403|53671011	1998	+	intragenic
hsa_circ_0001968	PPP6R3	chr11:68359043|68367962	1998	+	intragenic
hsa_circ_0017635	SFMBT2	chr10:7285519|7318951	1998	-	intragenic
	BICC1	chr10:60347974|60380661	1998	+	intragenic
	ZER1	chr9:131503050|131505024	1980	-	intragenic
hsa_circ_0001819	UBR5	chr8:103372298|103373854	1980	-	intragenic
hsa_circ_0007823	USP42	chr7:6150755|6155154	1980	+	intragenic
hsa_circ_0006922	ASXL1	chr20:30954186|30959677	1980	+	intragenic
hsa_circ_0006149	KEAP1	chr19:10602252|10602938	1980	-	intragenic
hsa_circ_0042880	NF1	chr17:29483000|29490394	1980	+	intragenic
hsa_circ_0032877	EML5	chr14:89192884|89221015	1980	-	intragenic
	PNN	chr14:39648294|39648666	1980	+	intragenic
hsa_circ_0004455	MIPOL1	chr14:37754522|37777724	1980	+	intragenic
	AKR1E2	chr10:4872866|4889852	1980	+	intragenic
hsa_circ_0090031	MAP3K15	chrX:19475030|19482524	1962	-	intragenic
hsa_circ_0086536	FOCAD	chr9:20819794|20885229	1962	+	intragenic
hsa_circ_0002114	MTDH	chr8:98673299|98703416	1962	+	intragenic
hsa_circ_0001798	SPIDR	chr8:48308935|48320523	1962	+	intragenic
hsa_circ_0085694	TRAPPC9	chr8:141285756|141301177	1962	-	intragenic
hsa_circ_0080903	SEMA3C	chr7:80427407|80435074	1962	-	intragenic
	GRB10	chr7:50737418|50823753	1962	-	intragenic
hsa_circ_0004228	EVC2	chr4:5664833|5667376	1962	-	intragenic
	PPARG	chr3:12421202|12434251	1962	+	intragenic
hsa_circ_0006965	RANBP2	chr2:109388156|109389502	1962	+	intragenic
hsa_circ_0008331	PIF1	chr15:65115976|65116553	1962	-	intragenic
hsa_circ_0003501	GABPB1	chr15:50592985|50601995	1962	-	intragenic
hsa_circ_0008926	NUSAP1	chr15:41648236|41668026	1962	+	intragenic
hsa_circ_0003908	RAB6A	chr11:73418464|73431944	1962	-	intragenic
hsa_circ_0000311	SDHAF2	chr11:61205096|61205585	1962	+	intragenic
hsa_circ_0000251	IDE	chr10:94291504|94297307	1962	-	intragenic
hsa_circ_0001978		chr1:224142179|224149975	1962	-	intergenic
	UBQLN1	chr9:86274694|86284238	1943	-	intragenic
hsa_circ_0001839	KDM4C	chr9:6880011|6893232	1943	+	intragenic
hsa_circ_0001860	ZCCHC7	chr9:37126308|37126939	1943	+	intragenic
hsa_circ_0004511	SPIDR	chr8:48508372|48511758	1943	+	intragenic
hsa_circ_0004119	RAB23	chr6:57058639|57075243	1943	-	intragenic
hsa_circ_0058514	AGFG1	chr2:228356262|228389631	1943	+	intragenic
hsa_circ_0008010	TANC1	chr2:159992704|160007067	1943	+	intragenic
hsa_circ_0002809	TRIM37	chr17:57076741|57094785	1943	-	intragenic
hsa_circ_0003871	MBTD1	chr17:49294694|49302570	1943	-	intragenic
hsa_circ_0007332	CEP128	chr14:80963811|80997230	1943	-	intragenic
hsa_circ_0004722	RFWD2	chr1:175956078|175958615	1943	-	intragenic
hsa_circ_0079753	PDE1C	chr7:31912904|31920473	1925	-	intragenic
hsa_circ_0005476	TMEM161B	chr5:87516379|87541609	1925	-	intragenic
hsa_circ_0067717	RNF13	chr3:149563797|149613347	1925	+	intragenic
hsa_circ_0060762	CSE1L	chr20:47707278|47711500	1925	+	intragenic
hsa_circ_0002864	EXOC6B	chr2:72945231|72968598	1925	-	intragenic
hsa_circ_0004057	ATP9B	chr18:76856475|76914555	1925	+	intragenic
hsa_circ_0003164	ZC3H14	chr14:89041036|89044484	1925	+	intragenic
hsa_circ_0004711	VWA8	chr13:42385360|42393522	1925	-	intragenic
hsa_circ_0000398	SLC38A1	chr12:46633461|46637097	1925	-	intragenic
hsa_circ_0007674	TXNRD1	chr12:104712690|104721449	1925	+	intragenic
hsa_circ_0007755	100288142:NBPF20| 100132406:NBPF10| 10623:POLR3C|	chr1:145592632|145595220	1925	-	intragenic
hsa_circ_0007524	GSK3B	chr3:119720892|119812440	1907	-	intragenic
hsa_circ_0007434	SMURF2	chr17:62557617|62568074	1907	-	intragenic
hsa_circ_0006173		chr16:792249|792543	1907	+	intergenic
hsa_circ_0035554	ANXA2	chr15:60648118|60656722	1907	-	intragenic
hsa_circ_0000522	SUPT16H	chr14:21825355|21829372	1907	-	intragenic
hsa_circ_0004843	BAZ2A	chr12:56997142|56999111	1907	-	intragenic
hsa_circ_0009018	EXT2	chr11:44129232|44135851	1907	+	intragenic
hsa_circ_0007242	OPTN	chr10:13169744|13178897	1907	+	intragenic
hsa_circ_0016733	CDC42BPA	chr1:227192694|227204751	1907	-	intragenic
	ASPH	chr8:62531536|62559437	1889	-	intragenic
hsa_circ_0009059	GRB10	chr7:50737418|50778687	1889	-	intragenic
hsa_circ_0004776	PMS1	chr2:190656515|190670480	1889	+	intragenic
hsa_circ_0035529	MYO1E	chr15:59510089|59548577	1889	-	intragenic
	AQR	chr15:35207238|35219339	1889	-	intragenic
hsa_circ_0019171	EXOC6	chr10:94653105|94669388	1889	+	intragenic
	NUDC	chr1:27269148|27269556	1889	+	intragenic
hsa_circ_0008661	COPA	chr1:160293220|160302347	1889	-	intragenic
	EMC2	chr8:109462051|109468159	1871	+	intragenic
hsa_circ_0082352	TMEM209	chr7:129821462|129832663	1871	-	intragenic
hsa_circ_0004364	ZC3HC1	chr7:129679303|129688984	1871	-	intragenic
hsa_circ_0006856	MAP3K5	chr6:137015277|137019820	1871	-	intragenic
hsa_circ_0066367	FLNB	chr3:58131647|58135954	1871	+	intragenic
hsa_circ_0008561	TCF20	chr22:42605656|42611347	1871	-	intragenic
hsa_circ_0005704	SLX4IP	chr20:10536878|10541468	1871	+	intragenic
hsa_circ_0003605	ZMIZ1	chr10:80961340|80976031	1871	+	intragenic
hsa_circ_0000091	RPAP2	chr1:92798947|92846430	1871	+	intragenic
hsa_circ_0003344	TMCC2	chr1:205238077|205239012	1871	+	intragenic
hsa_circ_0002682	AGPAT5	chr8:6582390|6605349	1853	+	intragenic
hsa_circ_0005585	NNT	chr5:43675612|43704502	1853	+	intragenic
hsa_circ_0007067	ISOC1	chr5:128440648|128442755	1853	+	intragenic
hsa_circ_0007144	PTPRM	chr18:8076452|8143777	1853	+	intragenic
hsa_circ_0042098	MAP2K4	chr17:11998891|12016677	1853	+	intragenic
hsa_circ_0007018	UTP4	chr16:69189773|69201088	1853	+	intragenic
hsa_circ_0007349	USP3	chr15:63821212|63855207	1853	+	intragenic
hsa_circ_0000399	KANSL2	chr12:49053687|49054402	1853	-	intragenic
hsa_circ_0006705	RNF169	chr11:74500670|74528759	1853	+	intragenic
hsa_circ_0021609	KIAA1549L	chr11:33572585|33573787	1853	+	intragenic
hsa_circ_0017647	SFMBT2	chr10:7409610|7412337	1853	-	intragenic
hsa_circ_0009732	PGD	chr1:10471474|10473308	1853	+	intragenic
hsa_circ_0008207	UBQLN1	chr9:86294689|86301070	1834	-	intragenic
hsa_circ_0007948	PTPN13	chr4:87685745|87689129	1834	+	intragenic
hsa_circ_0007746	RPN2	chr20:35835675|35838568	1834	+	intragenic
hsa_circ_0055095	ANXA4	chr2:70033516|70039841	1834	+	intragenic
hsa_circ_0007935	BARD1	chr2:215609790|215634036	1834	-	intragenic
hsa_circ_0057298	NUP35	chr2:183993014|183998351	1834	+	intragenic
	BRIP1	chr17:59853761|59886118	1834	-	intragenic
hsa_circ_0005651	ANKFY1	chr17:4109615|4113242	1834	-	intragenic
	MLYCD	chr16:83940591|83945972	1834	+	intragenic
hsa_circ_0008498	USP31	chr16:23113639|23119504	1834	-	intragenic
hsa_circ_0038074	ABCC1	chr16:16101672|16108485	1834	+	intragenic
hsa_circ_0005036	ETFA	chr15:76576097|76585041	1834	-	intragenic
hsa_circ_0035285	DMXL2	chr15:51855577|51868378	1834	-	intragenic
hsa_circ_0008488	GALK2	chr15:49528047|49531564	1834	+	intragenic
hsa_circ_0000563	BTBD7	chr14:93760203|93762503	1834	-	intragenic
hsa_circ_0033426	TRAF3	chr14:103336521|103369766	1834	+	intragenic
hsa_circ_0006030	TMEM120B	chr12:122181534|122190129	1834	+	intragenic
hsa_circ_0008874	TBC1D12	chr10:96201652|96234540	1834	+	intragenic
hsa_circ_0004270	SLC25A24	chr1:108690900|108703915	1834	-	intragenic
hsa_circ_0002697	MTHFD1L	chr6:151330954|151358253	1816	+	intragenic
hsa_circ_0071106	ARHGAP10	chr4:148778703|148803083	1816	+	intragenic
hsa_circ_0006531	RBM6	chr3:50102463|50103935	1816	+	intragenic
hsa_circ_0067323	TMCC1	chr3:129546645|129551669	1816	-	intragenic
hsa_circ_0004580	TASP1	chr20:13539654|13568017	1816	-	intragenic
hsa_circ_0003585	ATG16L1	chr2:234164747|234173789	1816	+	intragenic
hsa_circ_0004813	TLK1	chr2:171902683|171906684	1816	-	intragenic
hsa_circ_0001079	STK39	chr2:169018296|169038600	1816	-	intragenic
hsa_circ_0045006	BCAS3	chr17:59152280|59161925	1816	+	intragenic
hsa_circ_0005559	PTPN9	chr15:75815461|75819602	1816	-	intragenic
hsa_circ_0000153	MPZL1	chr1:167734819|167745403	1816	+	intragenic
hsa_circ_0001948	CD99L2	chrX:149962164|149984551	1798	-	intragenic
hsa_circ_0005171	TMEM38B	chr9:108467877|108484902	1798	+	intragenic
hsa_circ_0005346	MCM4	chr8:48882357|48889426	1798	+	intragenic
hsa_circ_0005965	PAPSS1	chr4:108603170|108615162	1798	-	intragenic
hsa_circ_0002392	THADA	chr2:43725971|43755127	1798	-	intragenic
hsa_circ_0003854	PER2	chr2:239184383|239186596	1798	-	intragenic
hsa_circ_0058876	ILKAP	chr2:239090705|239103511	1798	-	intragenic
hsa_circ_0058493	RHBDD1	chr2:227729319|227732034	1798	+	intragenic
hsa_circ_0042091	MAP2K4	chr17:11958206|11999011	1798	+	intragenic
hsa_circ_0004172	RFWD3	chr16:74694829|74695349	1798	-	intragenic
hsa_circ_0000530	CTAGE5	chr14:39746137|39748741	1798	+	intragenic
hsa_circ_0007430	NRDC	chr1:52289335|52299842	1798	-	intragenic
hsa_circ_0082708	SLC37A3	chr7:140055467|140069482	1780	-	intragenic
hsa_circ_0003280	HSPA9	chr5:137904613|137906830	1780	-	intragenic
hsa_circ_0068135	FXR1	chr3:180685838|180688146	1780	+	intragenic
hsa_circ_0005338	C2orf74	chr2:61389976|61391675	1780	+	intragenic
hsa_circ_0005946	RPA1	chr17:1746096|1747980	1780	+	intragenic
hsa_circ_0034296	TJP1	chr15:30058468|30092905	1780	-	intragenic
hsa_circ_0027760	FGD6	chr12:95528514|95535315	1780	-	intragenic
hsa_circ_0000441	MED13L	chr12:116534473|116549317	1780	-	intragenic
hsa_circ_0005918	FCHSD2	chr11:72695132|72700142	1780	-	intragenic
hsa_circ_0007061	AMBRA1	chr11:46515157|46534363	1780	-	intragenic
hsa_circ_0018054	WAC	chr10:28872327|28879761	1780	+	intragenic
hsa_circ_0001866	UBQLN1	chr9:86293355|86297981	1762	-	intragenic
hsa_circ_0008952	ZDHHC21	chr9:14639893|14680160	1762	-	intragenic
hsa_circ_0088239	PAPPA	chr9:119093522|119097353	1762	+	intragenic
hsa_circ_0008345	PTK2	chr8:141828375|141874498	1762	-	intragenic
hsa_circ_0085438	TBC1D31	chr8:124089350|124096580	1762	+	intragenic
hsa_circ_0079284	RNF216	chr7:5680784|5692141	1762	-	intragenic
hsa_circ_0002958	FARS2	chr6:5368782|5369415	1762	+	intragenic
hsa_circ_0001984	PCMT1	chr6:150092297|150117636	1762	+	intragenic
	CRIM1	chr2:36596250|36669878	1762	+	intragenic
	FARP2	chr2:242396161|242415402	1762	+	intragenic
hsa_circ_0003922	SP100	chr2:231307651|231314970	1762	+	intragenic
hsa_circ_0005952	PUM2	chr2:20454623|20455931	1762	-	intragenic
hsa_circ_0046524	TBCD	chr17:80828099|80861354	1762	+	intragenic
hsa_circ_0005389	SLC38A10	chr17:79254408|79258695	1762	-	intragenic
hsa_circ_0043244	ACACA	chr17:35578644|35583373	1762	-	intragenic
hsa_circ_0000727	ANKRD11	chr16:89484691|89497734	1762	-	intragenic
hsa_circ_0003856	PDE8A	chr15:85657103|85658718	1762	+	intragenic
hsa_circ_0004249	PKM	chr15:72499068|72501232	1762	-	intragenic
hsa_circ_0004374	CLPX	chr15:65471271|65472542	1762	-	intragenic
hsa_circ_0007621	ATP2B1	chr12:90049455|90049884	1762	-	intragenic
hsa_circ_0006238	SPATS2	chr12:49888523|49893988	1762	+	intragenic
hsa_circ_0007455	EED	chr11:85961337|85967554	1762	+	intragenic
hsa_circ_0007796	WDR37	chr10:1130342|1151207	1762	+	intragenic
hsa_circ_0007162	AGTPBP1	chr9:88211276|88248289	1744	-	intragenic
hsa_circ_0005588	WBSCR22	chr7:73100965|73101425	1744	+	intragenic
hsa_circ_0001777	ESYT2	chr7:158580695|158591763	1744	-	intragenic
hsa_circ_0001140	RALY	chr20:32659871|32666359	1744	+	intragenic
hsa_circ_0006686	SPAG5	chr17:26918715|26920084	1744	-	intragenic
hsa_circ_0007201	IQGAP1	chr15:91030185|91035943	1744	+	intragenic
hsa_circ_0006509	MYO9A	chr15:72338064|72338975	1744	-	intragenic
hsa_circ_0003526	SPG21	chr15:65266939|65275931	1744	-	intragenic
hsa_circ_0034970	TUBGCP4	chr15:43690235|43694048	1744	+	intragenic
hsa_circ_0000264	CHST15	chr10:125798030|125806240	1744	-	intragenic
hsa_circ_0005909	XPR1	chr1:180793888|180794480	1744	+	intragenic
hsa_circ_0005986	PRDM2	chr1:14057494|14068652	1744	+	intragenic
hsa_circ_0004127	TRIM33	chr1:115005725|115007010	1744	-	intragenic
hsa_circ_0006459	GNAQ	chr9:80409378|80412564	1725	-	intragenic
hsa_circ_0079440	PHF14	chr7:11101417|11151094	1725	+	intragenic
hsa_circ_0073177	MSH3	chr5:80063751|80088663	1725	+	intragenic
hsa_circ_0008490	SUCLG2	chr3:67546221|67571058	1725	-	intragenic
hsa_circ_0005768	RYK	chr3:133907680|133914026	1725	-	intragenic
	WDR43	chr2:29124852|29137074	1725	+	intragenic
hsa_circ_0005732	GPD2	chr2:157406119|157414094	1725	+	intragenic
hsa_circ_0000854	ZCCHC2	chr18:60206913|60217693	1725	+	intragenic
hsa_circ_0000707	CBFB	chr16:67070541|67116242	1725	+	intragenic
hsa_circ_0039236	NETO2	chr16:47143393|47163275	1725	-	intragenic
hsa_circ_0002226	ETFA	chr15:76576097|76588078	1725	-	intragenic
hsa_circ_0031241	RBM23	chr14:23375403|23380612	1725	-	intragenic
hsa_circ_0005309	BRF1	chr14:105718843|105739231	1725	-	intragenic
hsa_circ_0002857	TPCN1	chr12:113705647|113707650	1725	+	intragenic
hsa_circ_0000235	CCNY	chr10:35805450|35819171	1725	+	intragenic
hsa_circ_0002191	C9orf3	chr9:97535283|97563284	1707	+	intragenic
hsa_circ_0007402	54882:ANKHD1| 404734:ANKHD1-EIF4EBP3|	chr5:139818045|139828890	1707	+	intragenic
hsa_circ_0002877	MKL1	chr22:40948109|40990739	1707	-	intragenic
hsa_circ_0054877	XPO1	chr2:61719169|61724142	1707	-	intragenic
	GIGYF2	chr2:233651863|233660935	1707	+	intragenic
hsa_circ_0004386	ZNF567	chr19:37203287|37203769	1707	+	intragenic
hsa_circ_0005267	GPATCH2L	chr14:76633005|76647192	1707	+	intragenic
hsa_circ_0008776	THSD1	chr13:52971366|52972329	1707	-	intragenic
	NHLRC2	chr10:115636279|115644139	1707	+	intragenic
hsa_circ_0002237	SPEN	chr1:16199310|16203173	1707	+	intragenic
hsa_circ_0087220	CARNMT1	chr9:77611362|77632364	1689	-	intragenic
	HAUS6	chr9:19070216|19096767	1689	-	intragenic
hsa_circ_0004368	REPS1	chr6:139264649|139265759	1689	-	intragenic
hsa_circ_0001578	RANBP9	chr6:13639794|13644961	1689	-	intragenic
hsa_circ_0003696	RANBP17	chr5:170319390|170351554	1689	+	intragenic
	SPATA5	chr4:123848788|123900541	1689	+	intragenic
hsa_circ_0001432	MANBA	chr4:103635594|103647840	1689	-	intragenic
hsa_circ_0006118	UMPS	chr3:124456414|124463050	1689	+	intragenic
hsa_circ_0001191	DYRK1A	chr21:38792600|38828610	1689	+	intragenic
hsa_circ_0002979	CEACAM16	chr19:45211132|45211459	1689	+	intragenic
hsa_circ_0006392	NFIC	chr19:3425103|3435205	1689	+	intragenic
hsa_circ_0007295	ANKRD27	chr19:33106563|33116872	1689	-	intragenic
hsa_circ_0000859	NFATC1	chr18:77208781|77211816	1689	+	intragenic
	RHBDF2	chr17:74483793|74484214	1689	-	intragenic
hsa_circ_0002598	PPM1D	chr17:58700881|58711338	1689	+	intragenic
hsa_circ_0004488	PRPSAP2	chr17:18768781|18814564	1689	+	intragenic
hsa_circ_0005603	MAP2K4	chr17:11958206|12016677	1689	+	intragenic
hsa_circ_0040414	TXNL4B	chr16:72122885|72124685	1689	-	intragenic
hsa_circ_0006278	RDH11	chr14:68151731|68157138	1689	-	intragenic
hsa_circ_0005205	HIF1A	chr14:62187096|62188541	1689	+	intragenic
hsa_circ_0000542	ARID4A	chr14:58785259|58796887	1689	+	intragenic
hsa_circ_0017627	SFMBT2	chr10:7262372|7318951	1689	-	intragenic
hsa_circ_0006665	FAM188A	chr10:15875628|15889942	1689	-	intragenic
hsa_circ_0007437	ERI3	chr1:44750506|44804994	1689	-	intragenic
hsa_circ_0016600	DNAH14	chr1:225140371|225161855	1689	+	intragenic
hsa_circ_0002961	MTDH	chr8:98698895|98703416	1671	+	intragenic
hsa_circ_0005564	FGFR1	chr8:38282026|38283763	1671	-	intragenic
hsa_circ_0001633	SOBP	chr6:107824860|107827631	1671	+	intragenic
hsa_circ_0001466	NSUN2	chr5:6604250|6605521	1671	-	intragenic
hsa_circ_0002782	SLC39A8	chr4:103225473|103236987	1671	-	intragenic
hsa_circ_0003602	SMARCC1	chr3:47702783|47719801	1671	-	intragenic
hsa_circ_0006794	FBXO11	chr2:48049356|48050499	1671	-	intragenic
hsa_circ_0007303	PSMD14	chr2:162223988|162251714	1671	+	intragenic
hsa_circ_0044158	PLCD3	chr17:43197691|43198739	1671	-	intragenic
hsa_circ_0023923	PICALM	chr11:85707868|85742653	1671	-	intragenic
hsa_circ_0023180	LRP5	chr11:68115314|68125315	1671	+	intragenic
hsa_circ_0001699	CDK13	chr7:40027197|40041630	1653	+	intragenic
hsa_circ_0001661	TMEM181	chr6:159001971|159010814	1653	+	intragenic
hsa_circ_0001493	ERBIN	chr5:65284463|65310553	1653	+	intragenic
hsa_circ_0004182	CRIM1	chr2:36596250|36623930	1653	+	intragenic
hsa_circ_0000699	ADCY7	chr16:50321822|50322261	1653	+	intragenic
hsa_circ_0004682	CDR2	chr16:22360599|22361170	1653	-	intragenic
hsa_circ_0019607	MGEA5	chr10:103552595|103570071	1653	-	intragenic
hsa_circ_0005218	FAM120A	chr9:96233422|96259881	1635	+	intragenic
hsa_circ_0089310	GTF3C5	chr9:135917473|135919313	1635	+	intragenic
hsa_circ_0003597	HSDL2	chr9:115166274|115181238	1635	+	intragenic
hsa_circ_0004928	LPAR1	chr9:113703700|113773970	1635	-	intragenic
	PRPF6	chr20:62654109|62657411	1635	+	intragenic
hsa_circ_0004305	TTN	chr2:179400458|179407088	1635	+	intragenic
hsa_circ_0002029	STK39	chr2:168994597|169038600	1635	-	intragenic
hsa_circ_0007027	TCF25	chr16:89961445|89970613	1635	+	intragenic
hsa_circ_0003517	TMPO	chr12:98921663|98931350	1635	+	intragenic
hsa_circ_0005801	TM9SF3	chr10:98303832|98325183	1635	-	intragenic
hsa_circ_0006956	CCSER2	chr10:86177526|86185649	1635	+	intragenic
hsa_circ_0005354	FGGY	chr1:59787207|59844509	1635	+	intragenic
hsa_circ_0082415	MKLN1	chr7:131113791|131130662	1616	+	intragenic
hsa_circ_0055151	ZNF638	chr2:71623271|71645769	1616	+	intragenic
hsa_circ_0003273	TRIP12	chr2:230723487|230744844	1616	-	intragenic
hsa_circ_0008554	KANK2	chr19:11289020|11289396	1616	-	intragenic
hsa_circ_0043815	STAT3	chr17:40497576|40500535	1616	-	intragenic
hsa_circ_0000607	VPS13C	chr15:62299506|62306191	1616	-	intragenic
hsa_circ_0008463	ABCC4	chr13:95686858|95715113	1616	-	intragenic
hsa_circ_0002215	LRCH1	chr13:47297355|47308133	1616	+	intragenic
hsa_circ_0004372	PAN3	chr13:28748408|28752072	1616	+	intragenic
hsa_circ_0008081	CORO1C	chr12:109072047|109095099	1616	-	intragenic
hsa_circ_0018524	DNA2	chr10:70196767|70229920	1616	-	intragenic
hsa_circ_0007231	KHDRBS1	chr1:32502510|32504220	1616	+	intragenic
hsa_circ_0016601	DNAH14	chr1:225140371|225195246	1616	+	intragenic
	55249:YY1AP1| 7818:DAP3| 54856:GON4L|	chr1:155646339|155753880	1616	-	intragenic
hsa_circ_0087386	AGTPBP1	chr9:88200377|88248289	1598	-	intragenic
hsa_circ_0007698	UBQLN1	chr9:86276691|86284242	1598	-	intragenic
hsa_circ_0085769	PTK2	chr8:141856358|141889736	1598	-	intragenic
hsa_circ_0007440	CTNNA1	chr5:138145726|138163407	1598	+	intragenic
hsa_circ_0008027	OGG1	chr3:9792628|9793633	1598	+	intragenic
hsa_circ_0001242	27341:RRP7A| 253190:SERHL2|	chr22:42912016|42973104	1598	-	intragenic
hsa_circ_0004771	NRIP1	chr21:16386664|16415895	1598	-	intragenic
hsa_circ_0003853	NAPB	chr20:23370582|23383709	1598	-	intragenic
hsa_circ_0000836	MIB1	chr18:19345732|19399607	1598	+	intragenic
hsa_circ_0045096	MED13	chr17:60106901|60112969	1598	-	intragenic
hsa_circ_0004945	SPG7	chr16:89611055|89614521	1598	+	intragenic
hsa_circ_0000676	ABCC1	chr16:16101672|16110478	1598	+	intragenic
hsa_circ_0003863	RAB27A	chr15:55516086|55527154	1598	-	intragenic
hsa_circ_0018184	PARD3	chr10:34739244|34806087	1598	-	intragenic
hsa_circ_0000259	SLK	chr10:105767934|105778666	1598	+	intragenic
hsa_circ_0003366	PDCD11	chr10:105199502|105200607	1598	+	intragenic
	TPD52	chr8:80963761|80976828	1580	-	intragenic
	NECTIN3	chr3:110830876|110866331	1580	+	intragenic
hsa_circ_0059071	FARP2	chr2:242343242|242352836	1580	+	intragenic
hsa_circ_0007941	CHN1	chr2:175779785|175816930	1580	-	intragenic
hsa_circ_0000880	SAFB2	chr19:5604593|5604947	1580	-	intragenic
hsa_circ_0008060	SPAG9	chr17:49048067|49064598	1580	-	intragenic
hsa_circ_0005606	CRAMP1	chr16:1675973|1682366	1580	+	intragenic
	TSPAN3	chr15:77339130|77348597	1580	-	intragenic
hsa_circ_0000339	RAB6A	chr11:73418464|73429763	1580	-	intragenic
	PPP6R3	chr11:68334481|68363686	1580	+	intragenic
hsa_circ_0005821	TMEM245	chr9:111843118|111870850	1562	-	intragenic
hsa_circ_0072995	ARHGEF28	chr5:73069679|73076570	1562	+	intragenic
hsa_circ_0071653	CEP72	chr5:619104|620376	1562	+	intragenic
hsa_circ_0064622	SLC4A7	chr3:27453132|27493989	1562	-	intragenic
hsa_circ_0064338	PPARG	chr3:12421202|12422990	1562	+	intragenic
hsa_circ_0005955	DYRK1A	chr21:38792600|38845182	1562	+	intragenic
hsa_circ_0001158	DHX35	chr20:37612342|37623523	1562	+	intragenic
hsa_circ_0002985	XRN2	chr20:21321358|21327188	1562	+	intragenic
hsa_circ_0002444	SAE1	chr19:47646750|47658470	1562	+	intragenic
hsa_circ_0008886	PGS1	chr17:76388556|76400170	1562	+	intragenic
hsa_circ_0003899	DHX8	chr17:41598736|41599594	1562	+	intragenic
	TERF2	chr16:69404385|69406258	1562	-	intragenic
hsa_circ_0036763	SEMA4B	chr15:90760670|90763123	1562	+	intragenic
hsa_circ_0026154	SPATS2	chr12:49890615|49893988	1562	+	intragenic
hsa_circ_0008803	RNF10	chr12:120995084|120998689	1562	+	intragenic
hsa_circ_0007229	ATAD1	chr10:89527429|89536184	1562	-	intragenic
hsa_circ_0002545	CTBP2	chr10:126727565|126811437	1562	-	intragenic
hsa_circ_0017728	DHTKD1	chr10:12123470|12143180	1562	+	intragenic
hsa_circ_0006677	WDR78	chr1:67356836|67371058	1562	-	intragenic
hsa_circ_0017069	B3GALNT2	chr1:235634163|235658138	1562	-	intragenic
hsa_circ_0008951	FAM126A	chr7:22999874|23030758	1544	-	intragenic
hsa_circ_0077717	DCBLD1	chr6:117840978|117866760	1544	+	intragenic
hsa_circ_0004738	RANBP17	chr5:170667931|170669824	1544	+	intragenic
hsa_circ_0068896	WHSC1	chr4:1919867|1920350	1544	+	intragenic
hsa_circ_0007147	UBP1	chr3:33453072|33467233	1544	-	intragenic
hsa_circ_0001231	DMC1	chr22:38917612|38964294	1544	-	intragenic
	MCM8	chr20:5939173|5965646	1544	+	intragenic
hsa_circ_0058497	RHBDD1	chr2:227771508|227779067	1544	+	intragenic
hsa_circ_0002882	AXL	chr19:41754418|41754725	1544	+	intragenic
hsa_circ_0007511	ZFHX3	chr16:72845475|72845937	1544	-	intragenic
hsa_circ_0006797	C16orf62	chr16:19627435|19659204	1544	+	intragenic
hsa_circ_0009156	10239:AP3S2| 100526783:C15orf38-AP3S2|	chr15:90414706|90432372	1544	-	intragenic
hsa_circ_0036429	HMG20A	chr15:77759436|77764156	1544	+	intragenic
hsa_circ_0002814	HERC2	chr15:28491026|28493882	1544	-	intragenic
hsa_circ_0005147	UBE3A	chr15:25650607|25660989	1544	-	intragenic
hsa_circ_0005791	PPP1R13B	chr14:104245081|104263855	1544	-	intragenic
hsa_circ_0002886	TMTC2	chr12:83250788|83251359	1544	+	intragenic
hsa_circ_0000450	144404:TMEM120B| 54509:RHOF|	chr12:122218777|122219098	1544	-	intragenic
hsa_circ_0023409	RNF121	chr11:71693806|71701763	1544	+	intragenic
hsa_circ_0019223	PLCE1	chr10:95790439|95792009	1544	+	intragenic
hsa_circ_0008164	AP3B1	chr5:77385216|77425131	1526	-	intragenic
hsa_circ_0009133	MFSD8	chr4:128842678|128861152	1526	-	intragenic
hsa_circ_0008923	RAB7A	chr3:128525214|128526514	1526	+	intragenic
hsa_circ_0003179	ZBTB11	chr3:101389973|101391057	1526	-	intragenic
hsa_circ_0060228	RBL1	chr20:35668555|35675593	1526	-	intragenic
hsa_circ_0005868	ITCH	chr20:33057852|33069011	1526	+	intragenic
hsa_circ_0057950	CREB1	chr2:208420351|208442379	1526	+	intragenic
hsa_circ_0005188	DHX34	chr19:47858295|47858607	1526	+	intragenic
hsa_circ_0004188	PTPRM	chr18:7754370|7774269	1526	+	intragenic
	CEP112	chr17:64171161|64179425	1526	-	intragenic
hsa_circ_0005600	YPEL2	chr17:57430575|57430887	1526	+	intragenic
hsa_circ_0005699	C16orf62	chr16:19627435|19663412	1526	+	intragenic
hsa_circ_0021412	SERGEF	chr11:18010143|18029623	1526	-	intragenic
	GALNT18	chr11:11394061|11400811	1526	-	intragenic
	PARD3	chr10:34648074|34649187	1526	-	intragenic
hsa_circ_0007448	UPF2	chr10:12039670|12046726	1526	-	intragenic
hsa_circ_0002570	FAM73A	chr1:78267015|78280916	1526	+	intragenic
hsa_circ_0003632	ZCCHC11	chr1:52959282|52975384	1526	-	intragenic
hsa_circ_0005782	HP1BP3	chr1:21097422|21100103	1526	-	intragenic
hsa_circ_0005539	LRPPRC	chr2:44139570|44153100	1507	-	intragenic
hsa_circ_0000794	BRIP1	chr17:59821792|59857762	1507	-	intragenic
hsa_circ_0008603	ALDH3A2	chr17:19554859|19575269	1507	+	intragenic
hsa_circ_0038487	EEF2K	chr16:22236974|22237296	1507	+	intragenic
hsa_circ_0003059	MED13L	chr12:116534474|116675510	1507	-	intragenic
	C11orf80	chr11:66526513|66529921	1507	+	intragenic
hsa_circ_0005741	FBXW4	chr10:103384502|103436193	1507	-	intragenic
hsa_circ_0006415	PCNX2	chr1:233344263|233372726	1507	-	intragenic
hsa_circ_0008275	VPS13D	chr1:12359258|12368698	1507	+	intragenic
hsa_circ_0003732	HUWE1	chrX:53627077|53631795	1489	-	intragenic
hsa_circ_0004663	WWC3	chrX:10031484|10047844	1489	+	intragenic
hsa_circ_0008577	PTPDC1	chr9:96827015|96857736	1489	+	intragenic
hsa_circ_0004425	100526694:MSANTD3-TMEFF1| 8577:TMEFF1|	chr9:103261046|103279053	1489	+	intragenic
hsa_circ_0001784	ELP3	chr8:27987018|28019595	1489	+	intragenic
hsa_circ_0001529	AFF4	chr5:132227855|132228810	1489	-	intragenic
hsa_circ_0003102	LRP5L	chr22:25771779|25777545	1489	-	intragenic
hsa_circ_0001136	ASXL1	chr20:30954186|30956926	1489	+	intragenic
hsa_circ_0053535	BIRC6	chr2:32639836|32641231	1489	+	intragenic
hsa_circ_0006765	CLIP4	chr2:29356520|29380213	1489	+	intragenic
hsa_circ_0058764	DGKD	chr2:234343025|234347025	1489	+	intragenic
hsa_circ_0008522	NBAS	chr2:15534350|15567918	1489	-	intragenic
	CCDC138	chr2:109463193|109473426	1489	+	intragenic
	POLR2A	chr17:7402357|7407110	1489	+	intragenic
hsa_circ_0045431	BPTF	chr17:65850055|65850878	1489	+	intragenic
hsa_circ_0043379	PIP4K2B	chr17:36933939|36943173	1489	-	intragenic
hsa_circ_0005838	AXIN1	chr16:396147|397106	1489	-	intragenic
hsa_circ_0009128	TXNDC11	chr16:11815432|11830089	1489	-	intragenic
hsa_circ_0035650	USP3	chr15:63824846|63866602	1489	+	intragenic
hsa_circ_0035269	AP4E1	chr15:51240216|51250991	1489	+	intragenic
	FKBP3	chr14:45587230|45599993	1489	-	intragenic
hsa_circ_0026228	LARP4	chr12:50821544|50835426	1489	+	intragenic
hsa_circ_0008189	EMSY	chr11:76224429|76239510	1489	+	intragenic
hsa_circ_0006020	TXLNG	chrX:16836696|16838378	1471	+	intragenic
	CSGALNACT1	chr8:19442676|19459376	1471	-	intragenic
hsa_circ_0006793	MTHFD1L	chr6:151330954|151336829	1471	+	intragenic
hsa_circ_0072309	LIFR	chr5:38523520|38530768	1471	-	intragenic
		chr4:34982108|35006743	1471	-	intergenic
hsa_circ_0007137	ELF2	chr4:139981477|139994721	1471	-	intragenic
hsa_circ_0054345	LRPPRC	chr2:44139570|44145537	1471	-	intragenic
hsa_circ_0004328	NUP35	chr2:184016235|184047408	1471	+	intragenic
hsa_circ_0003877	CTIF	chr18:46284289|46288060	1471	+	intragenic
hsa_circ_0043837	ATP6V0A1	chr17:40650941|40653322	1471	+	intragenic
hsa_circ_0003507	MYO19	chr17:34864900|34867294	1471	-	intragenic
hsa_circ_0036044	PIAS1	chr15:68434283|68457142	1471	+	intragenic
hsa_circ_0005916	FBXW8	chr12:117402501|117426674	1471	+	intragenic
hsa_circ_0005701	TMEM109	chr11:60687157|60688460	1471	+	intragenic
	PTPRJ	chr11:48134298|48152268	1471	+	intragenic
hsa_circ_0004977	SGPL1	chr10:72604229|72619256	1471	+	intragenic
	NBPF1	chr1:16891301|16893846	1471	-	intragenic
hsa_circ_0007907	ZFY	chrY:2829114|2829687	1453	+	intragenic
hsa_circ_0008555	VPS37A	chr8:17125766|17143936	1453	+	intragenic
	ANKIB1	chr7:91924202|91936970	1453	+	intragenic
hsa_circ_0005777	ARHGEF28	chr5:73136304|73136585	1453	+	intragenic
hsa_circ_0008132	PRELID2	chr5:145144493|145205763	1453	-	intragenic
hsa_circ_0007726	LMNB1	chr5:126140467|126147590	1453	+	intragenic
hsa_circ_0069152	AFAP1	chr4:7870348|7873807	1453	-	intragenic
	RMND5A	chr2:86968049|86980681	1453	+	intragenic
hsa_circ_0001014	KIAA1841	chr2:61340904|61345251	1453	+	intragenic
hsa_circ_0052943	ATAD2B	chr2:24021007|24056948	1453	-	intragenic
hsa_circ_0003079	HNRNPUL1	chr19:41774127|41787180	1453	+	intragenic
hsa_circ_0050715	WDR62	chr19:36584932|36590519	1453	+	intragenic
hsa_circ_0006209	CTDP1	chr18:77455224|77464917	1453	+	intragenic
	NUFIP2	chr17:27613009|27614734	1453	-	intragenic
hsa_circ_0008808	ARIH1	chr15:72837160|72864506	1453	+	intragenic
hsa_circ_0035354	WDR72	chr15:53957768|53998271	1453	-	intragenic
hsa_circ_0029309	NCOR2	chr12:124904502|124922542	1453	-	intragenic
hsa_circ_0008830	EXT2	chr11:44129232|44151688	1453	+	intragenic
hsa_circ_0002100	ARHGEF12	chr11:120345268|120348235	1453	+	intragenic
	TSPAN15	chr10:71243446|71258152	1453	+	intragenic
hsa_circ_0005517	MELK	chr9:36669306|36674934	1435	+	intragenic
hsa_circ_0080210	GRB10	chr7:50737418|50773020	1435	-	intragenic
hsa_circ_0006501	CUX1	chr7:101870646|101870949	1435	+	intragenic
hsa_circ_0072992	ARHGEF28	chr5:73045661|73049027	1435	+	intragenic
	ABCG2	chr4:89052212|89061166	1435	-	intragenic
hsa_circ_0002194	RELL1	chr4:37633006|37636745	1435	-	intragenic
hsa_circ_0003112	WHSC1	chr4:1905942|1920350	1435	+	intragenic
hsa_circ_0001434	PPA2	chr4:106345352|106377902	1435	-	intragenic
hsa_circ_0061279	USP25	chr21:17135209|17163983	1435	+	intragenic
hsa_circ_0060551	UBE2C	chr20:44444179|44444552	1435	+	intragenic
hsa_circ_0054687	PAPOLG	chr2:61014081|61019424	1435	+	intragenic
hsa_circ_0007641	FOXN2	chr2:48555699|48573890	1435	+	intragenic
hsa_circ_0058518	AGFG1	chr2:228356262|228401709	1435	+	intragenic
hsa_circ_0041986	CNTROB	chr17:7842830|7843560	1435	+	intragenic
hsa_circ_0006968	BRIP1	chr17:59853761|59857762	1435	-	intragenic
hsa_circ_0037096	PCSK6	chr15:101906400|101910728	1435	-	intragenic
hsa_circ_0006592	ZNF839	chr14:102792321|102805560	1435	+	intragenic
hsa_circ_0008881	TPP2	chr13:103275226|103280274	1435	+	intragenic
hsa_circ_0008229	ESPL1	chr12:53670403|53671744	1435	+	intragenic
	PGAM5	chr12:133297263|133297803	1435	+	intragenic
hsa_circ_0006150	FBXW8	chr12:117423010|117426674	1435	+	intragenic
	SART3	chr12:108938914|108942990	1435	-	intragenic
hsa_circ_0006868	CWF19L2	chr11:107260799|107289013	1435	-	intragenic
hsa_circ_0017510	PITRM1	chr10:3201105|3202522	1435	-	intragenic
hsa_circ_0007817	HUWE1	chrX:53641494|53642796	1417	-	intragenic
hsa_circ_0075161	NSD1	chr5:176636636|176639196	1417	+	intragenic
	MRPL22	chr5:154330380|154346797	1417	+	intragenic
hsa_circ_0067763	PLCH1	chr3:155267575|155286113	1417	-	intragenic
	NUP210	chr3:13393378|13395607	1417	-	intragenic
	100303755:PET117| 57325:CSRP2BP|	chr20:18122851|18123563	1417	+	intragenic
	POLR1A	chr2:86325733|86327295	1417	-	intragenic
hsa_circ_0005882	STK39	chr2:168920010|168986268	1417	-	intragenic
hsa_circ_0007528	PIGN	chr18:59739905|59763183	1417	-	intragenic
hsa_circ_0003428	POLI	chr18:51804072|51813781	1417	+	intragenic
hsa_circ_0003646	MGAT5B	chr17:74934069|74936930	1417	+	intragenic
hsa_circ_0003481	PHF12	chr17:27248705|27251320	1417	-	intragenic
	UBE2Q2	chr15:76152218|76165909	1417	+	intragenic
hsa_circ_0008104	USP3	chr15:63821212|63829355	1417	+	intragenic
		chr14:97409853|97411719	1417	+	intergenic
hsa_circ_0004361	TMCO3	chr13:114174930|114193822	1417	+	intragenic
hsa_circ_0027810	CDK17	chr12:96704829|96728643	1417	-	intragenic
hsa_circ_0008912	ZFC3H1	chr12:72020039|72022817	1417	-	intragenic
hsa_circ_0019201	MYOF	chr10:95123717|95129533	1417	-	intragenic
hsa_circ_0006636	PUM1	chr1:31465236|31479946	1417	-	intragenic
hsa_circ_0016979	PCNX2	chr1:233353644|233372726	1417	-	intragenic
hsa_circ_0008736	ERICH1	chr8:640897|642612	1399	-	intragenic
hsa_circ_0002772	ASPH	chr8:62550505|62596747	1399	-	intragenic
hsa_circ_0007501	RNF216	chr7:5778906|5781446	1399	-	intragenic
hsa_circ_0075533	FARS2	chr6:5404774|5431405	1399	+	intragenic
	PDE10A	chr6:165792682|165806285	1399	-	intragenic
hsa_circ_0001508	MSH3	chr5:80071512|80088663	1399	+	intragenic
hsa_circ_0004050	PKD2	chr4:88959402|88987031	1399	+	intragenic
hsa_circ_0069227	FBXL5	chr4:15626874|15646331	1399	-	intragenic
	PRICKLE2	chr3:64132505|64148805	1399	-	intragenic
hsa_circ_0003998	ARFGEF2	chr20:47570092|47580435	1399	+	intragenic
hsa_circ_0007725	ZNF516	chr18:74090809|74092259	1399	-	intragenic
hsa_circ_0041147	RPH3AL	chr17:96901|177370	1399	-	intragenic
hsa_circ_0002862	SMURF2	chr17:62587202|62602758	1399	-	intragenic
hsa_circ_0000793	USP32	chr17:58342772|58348842	1399	-	intragenic
hsa_circ_0044302	KPNB1	chr17:45741524|45748198	1399	+	intragenic
hsa_circ_0003438	AARS	chr16:70294946|70296427	1399	-	intragenic
hsa_circ_0028899	RNF10	chr12:120995084|120995485	1399	+	intragenic
hsa_circ_0002628	ATP2A2	chr12:110778463|110780253	1399	+	intragenic
	LRP5	chr11:68115314|68157520	1399	+	intragenic
hsa_circ_0003391	UBASH3B	chr11:122646926|122647918	1399	+	intragenic
hsa_circ_0017519	AKR1E2	chr10:4872866|4878001	1399	+	intragenic
hsa_circ_0002158	RERE	chr1:8601272|8617582	1399	-	intragenic
hsa_circ_0009460	NPHP4	chr1:6007163|6012896	1399	-	intragenic
hsa_circ_0006758	UCK2	chr1:165859440|165860559	1399	+	intragenic
	ALDH1A1	chr9:75524517|75533738	1380	-	intragenic
hsa_circ_0083196	ESYT2	chr7:158528193|158531812	1380	-	intragenic
hsa_circ_0001766	PDIA4	chr7:148716083|148718239	1380	-	intragenic
	ITGB5	chr3:124560229|124578293	1380	-	intragenic
hsa_circ_0064335	PPARG	chr3:12353878|12422990	1380	+	intragenic
hsa_circ_0006163	SPICE1	chr3:113207791|113225452	1380	-	intragenic
hsa_circ_0002199	TIA1	chr2:70451685|70457986	1380	-	intragenic
hsa_circ_0005689	TRIP12	chr2:230723487|230725247	1380	-	intragenic
hsa_circ_0003192	WDR33	chr2:128520635|128528578	1380	-	intragenic
	CEP89	chr19:33390762|33392318	1380	-	intragenic
hsa_circ_0045306	CEP95	chr17:62515438|62519013	1380	+	intragenic
hsa_circ_0006105	YWHAE	chr17:1257505|1265302	1380	-	intragenic
hsa_circ_0003857	GAN	chr16:81385187|81411307	1380	+	intragenic
	ASPHD1	chr16:29917108|29917448	1380	+	intragenic
hsa_circ_0036372	UBE2Q2	chr15:76146726|76175765	1380	+	intragenic
	BCL11B	chr14:99723807|99724173	1380	-	intragenic
hsa_circ_0033155	EML1	chr14:100317189|100331983	1380	+	intragenic
hsa_circ_0003793	ZEB1	chr10:31661946|31676727	1380	+	intragenic
hsa_circ_0011450	S100PBP	chr1:33290913|33295668	1380	+	intragenic
	FLVCR1	chr1:213037066|213046160	1380	+	intragenic
hsa_circ_0004412	PRRC2C	chr1:171537385|171544267	1380	+	intragenic
hsa_circ_0086375	NFIB	chr9:14146687|14155892	1362	-	intragenic
hsa_circ_0003304	AZIN1	chr8:103850971|103855975	1362	-	intragenic
hsa_circ_0003340	OGDH	chr7:44684925|44687358	1362	+	intragenic
	TAX1BP1	chr7:27788136|27809453	1362	+	intragenic
hsa_circ_0003576	NUP153	chr6:17661883|17676001	1362	-	intragenic
hsa_circ_0002073	TULP4	chr6:158870027|158873300	1362	+	intragenic
hsa_circ_0007762	STXBP5	chr6:147581750|147599340	1362	+	intragenic
hsa_circ_0006969	ARHGEF28	chr5:73128162|73136585	1362	+	intragenic
hsa_circ_0006893	PHC3	chr3:169831147|169840532	1362	-	intragenic
hsa_circ_0067080	ITGB5	chr3:124560229|124592378	1362	-	intragenic
hsa_circ_0008253	ATP9A	chr20:50342357|50346517	1362	-	intragenic
	FAM117B	chr2:203620260|203624076	1362	+	intragenic
	SRSF1	chr17:56081011|56082402	1362	-	intragenic
hsa_circ_0044177	PLEKHM1	chr17:43552466|43553092	1362	-	intragenic
hsa_circ_0003220	TANGO6	chr16:68893786|68896964	1362	+	intragenic
		chr16:21327205|21363459	1362	+	intergenic
	ABCC1	chr16:16180680|16205439	1362	+	intragenic
hsa_circ_0025489	LRP6	chr12:12332743|12356334	1362	-	intragenic
	AKR1E2	chr10:4872867|4975522	1362	+	intragenic
hsa_circ_0003076	PAPPA	chr9:118982215|118997916	1344	+	intragenic
	CSGALNACT1	chr8:19362711|19459376	1344	-	intragenic
hsa_circ_0078619	MAP3K4	chr6:161469647|161471011	1344	+	intragenic
	IGF2R	chr6:160467529|160469575	1344	+	intragenic
	KPNA1	chr3:122160884|122172848	1344	-	intragenic
hsa_circ_0004543	NOL12	chr22:38083916|38084999	1344	+	intragenic
hsa_circ_0059400	MCM8	chr20:5939173|5948671	1344	+	intragenic
hsa_circ_0001159	CHD6	chr20:40161688|40179999	1344	-	intragenic
hsa_circ_0006759	WDPCP	chr2:63711737|63798760	1344	-	intragenic
hsa_circ_0008534	PEX13	chr2:61258553|61259248	1344	+	intragenic
hsa_circ_0008959	CRIM1	chr2:36615114|36669878	1344	+	intragenic
hsa_circ_0004269	EPT1	chr2:26587169|26598016	1344	+	intragenic
hsa_circ_0003525	SAP130	chr2:128747137|128747440	1344	-	intragenic
	CCDC57	chr17:80085567|80092070	1344	-	intragenic
		chr17:70416840|70417207	1344	-	intergenic
hsa_circ_0043816	STAT3	chr17:40497576|40500557	1344	-	intragenic
hsa_circ_0000664	LMF1	chr16:960930|1004666	1344	-	intragenic
hsa_circ_0040601	CMIP	chr16:81703746|81712233	1344	+	intragenic
hsa_circ_0006127	SRCAP	chr16:30740286|30740893	1344	+	intragenic
hsa_circ_0005966	ZMYM2	chr13:20576989|20580726	1344	+	intragenic
hsa_circ_0025822	DENND5B	chr12:31586088|31600703	1344	-	intragenic
hsa_circ_0008567	ANKLE2	chr12:133324417|133331719	1344	-	intragenic
hsa_circ_0000462	SLC15A4	chr12:129299319|129299615	1344	-	intragenic
	FBXW8	chr12:117467826|117468639	1344	-	intragenic
hsa_circ_0004632	FBXW8	chr12:117356335|117402659	1344	+	intragenic
hsa_circ_0000246	MCU	chr10:74468040|74475660	1344	+	intragenic
hsa_circ_0017639	SFMBT2	chr10:7290509|7327916	1344	-	intragenic
hsa_circ_0004350	EIF3A	chr10:120832401|120833449	1344	-	intragenic
hsa_circ_0007777	KHDRBS1	chr1:32495898|32498935	1344	+	intragenic
hsa_circ_0003314	PCNX2	chr1:233353644|233363117	1344	-	intragenic
hsa_circ_0000195	TTC13	chr1:231090078|231097049	1344	-	intragenic
hsa_circ_0003644	PRRC2C	chr1:171492359|171496983	1344	+	intragenic
hsa_circ_0008619	ACOT9	chrX:23739997|23754133	1326	-	intragenic
	TNS3	chr7:47436396|47454804	1326	-	intragenic
	KLHL8	chr4:88084709|88116842	1326	-	intragenic
hsa_circ_0066151	SFMBT1	chr3:52977368|53003274	1326	-	intragenic
hsa_circ_0003692	FNDC3B	chr3:171969049|172028671	1326	+	intragenic
hsa_circ_0002211	DDX17	chr22:38890634|38897285	1326	-	intragenic
hsa_circ_0006099	ZNF133	chr20:18278628|18287037	1326	+	intragenic
hsa_circ_0003650	KPNB1	chr17:45740454|45752148	1326	+	intragenic
hsa_circ_0002966	PTPN9	chr15:75798015|75819602	1326	-	intragenic
hsa_circ_0032821	CEP128	chr14:81209418|81227957	1326	-	intragenic
hsa_circ_0031250	PRMT5	chr14:23395341|23396023	1326	-	intragenic
hsa_circ_0007889	EIF4B	chr12:53421566|53421972	1326	+	intragenic
	TM9SF3	chr10:98303832|98336586	1326	-	intragenic
hsa_circ_0000081	ROR1	chr1:64474977|64516388	1326	+	intragenic
hsa_circ_0007356	KIF24	chr9:34286614|34290387	1308	-	intragenic
hsa_circ_0007850	PUM3	chr9:2804256|2812362	1308	-	intragenic
hsa_circ_0086422	CNTLN	chr9:17330629|17342442	1308	+	intragenic
hsa_circ_0080909	SEMA3C	chr7:80439926|80458061	1308	-	intragenic
hsa_circ_0075835	MRS2	chr6:24416624|24418806	1308	+	intragenic
hsa_circ_0072904	MCCC2	chr5:70888752|70900295	1308	+	intragenic
hsa_circ_0002804	TTC28	chr22:28692185|28702631	1308	-	intragenic
	SLC23A2	chr20:4864287|4880358	1308	-	intragenic
hsa_circ_0006756	XRN2	chr20:21335426|21349228	1308	+	intragenic
	LCLAT1	chr2:30775358|30791042	1308	+	intragenic
hsa_circ_0007159	ATG4B	chr2:242593960|242608100	1308	+	intragenic
hsa_circ_0004853	ADGRE5	chr19:14513408|14515374	1308	+	intragenic
hsa_circ_0043138	TAF15	chr17:34147027|34149837	1308	+	intragenic
	SF3B3	chr16:70560489|70564820	1308	+	intragenic
hsa_circ_0003704	USP31	chr16:23091266|23093878	1308	-	intragenic
hsa_circ_0037911	GSPT1	chr16:11988811|11991892	1308	-	intragenic
hsa_circ_0003599	NUP107	chr12:69109406|69119576	1308	+	intragenic
	SHANK2	chr11:70644547|70666787	1308	-	intragenic
hsa_circ_0005793	C11orf80	chr11:66583523|66595835	1308	+	intragenic
hsa_circ_0006855	TAF6L	chr11:62549365|62550297	1308	+	intragenic
hsa_circ_0004851	CAPRIN1	chr11:34111725|34113603	1308	+	intragenic
hsa_circ_0021237	SBF2	chr11:10049998|10064528	1308	-	intragenic
hsa_circ_0000008	GNB1	chr1:1747194|1756938	1308	-	intragenic
hsa_circ_0004605	SLC35D2	chr9:99083279|99086451	1290	-	intragenic
hsa_circ_0087493	IARS	chr9:95018961|95048121	1290	-	intragenic
hsa_circ_0002946	MTDH	chr8:98725889|98735263	1290	+	intragenic
	IGF2BP3	chr7:23381683|23391205	1290	-	intragenic
hsa_circ_0003700	FBXO9	chr6:52935855|52941341	1290	+	intragenic
hsa_circ_0006874	ARHGEF28	chr5:73069679|73091216	1290	+	intragenic
hsa_circ_0003571	FCHO2	chr5:72354259|72373320	1290	+	intragenic
hsa_circ_0005524	DROSHA	chr5:31421378|31424578	1290	-	intragenic
hsa_circ_0070033	NUP54	chr4:77045801|77065626	1290	-	intragenic
hsa_circ_0003975	ECT2	chr3:172486796|172504364	1290	+	intragenic
hsa_circ_0006346	RAB7A	chr3:128514202|128526514	1290	+	intragenic
hsa_circ_0004639	NECTIN3	chr3:110830876|110841085	1290	+	intragenic
	ST3GAL5	chr2:86088303|86097381	1290	-	intragenic
hsa_circ_0006348	CLIP4	chr2:29354123|29358532	1290	+	intragenic
hsa_circ_0002530	EHD2	chr19:48221765|48229481	1290	+	intragenic
hsa_circ_0004603	CCNF	chr16:2489353|2493801	1290	+	intragenic
hsa_circ_0036768	SEMA4B	chr15:90763024|90764997	1290	+	intragenic
hsa_circ_0008002	POLE2	chr14:50130033|50141145	1290	-	intragenic
hsa_circ_0033469	EIF5	chr14:103803013|103806140	1290	+	intragenic
hsa_circ_0002807	TMCO3	chr13:114149816|114164739	1290	+	intragenic
hsa_circ_0004815	PPHLN1	chr12:42745686|42792796	1290	+	intragenic
hsa_circ_0025619	ETNK1	chr12:22811947|22826594	1290	+	intragenic
	SLCO1B3	chr12:21028168|21054401	1290	+	intragenic
	ZC3H12C	chr11:110007387|110034104	1290	+	intragenic
hsa_circ_0008102	LCOR	chr10:98703869|98711953	1290	+	intragenic
hsa_circ_0017241	SDCCAG8	chr1:243579003|243589860	1290	+	intragenic
hsa_circ_0016867	COG2	chr1:230798886|230807386	1290	+	intragenic
hsa_circ_0005240	EPHA2	chr1:16464347|16464925	1290	-	intragenic
		chrX:102094728|102160665	1271	+	intergenic
hsa_circ_0007658	MELK	chr9:36597218|36643080	1271	+	intragenic
hsa_circ_0007209	ZFAT	chr8:135612678|135622898	1271	-	intragenic
hsa_circ_0002742	ASAP1	chr8:131370262|131415139	1271	-	intragenic
hsa_circ_0005513	GTF2I	chr7:74119496|74133260	1271	+	intragenic
hsa_circ_0003655	SND1	chr7:127344892|127361454	1271	+	intragenic
hsa_circ_0001614	SENP6	chr6:76412360|76412788	1271	+	intragenic
hsa_circ_0006308	RICTOR	chr5:38991050|39021238	1271	-	intragenic
hsa_circ_0003274	SMAD5	chr5:135489280|135489852	1271	+	intragenic
hsa_circ_0070098	FRAS1	chr4:79158663|79176529	1271	+	intragenic
hsa_circ_0007196	RBM5	chr3:50144199|50147121	1271	+	intragenic
hsa_circ_0001274	PLCL2	chr3:17051165|17056403	1271	+	intragenic
hsa_circ_0006999	TIPARP	chr3:156411808|156413814	1271	+	intragenic
hsa_circ_0001235	RANGAP1	chr22:41670603|41677086	1271	-	intragenic
hsa_circ_0061137	DIDO1	chr20:61537238|61545758	1271	-	intragenic
hsa_circ_0005504	GFPT1	chr2:69565029|69573131	1271	-	intragenic
hsa_circ_0006330	CRIM1	chr2:36586046|36669878	1271	+	intragenic
hsa_circ_0003341	GIGYF2	chr2:233612324|233626146	1271	+	intragenic
hsa_circ_0002860	CFLAR	chr2:201994451|202014558	1271	+	intragenic
hsa_circ_0027093	PTGES3	chr12:57064059|57066849	1271	-	intragenic
hsa_circ_0007458	EMSY	chr11:76174864|76183884	1271	+	intragenic
hsa_circ_0006628	MICU1	chr10:74322652|74326552	1271	-	intragenic
hsa_circ_0002498	PITRM1	chr10:3200231|3202522	1271	-	intragenic
hsa_circ_0000014	LZIC	chr1:9991948|9994918	1271	-	intragenic
hsa_circ_0000051	ZMYM4	chr1:35846859|35854683	1271	+	intragenic
hsa_circ_0004822	GLIS3	chr9:4286037|4286435	1253	-	intragenic
hsa_circ_0002890	LPAR1	chr9:113703700|113704448	1253	-	intragenic
hsa_circ_0085440	TBC1D31	chr8:124089350|124121860	1253	+	intragenic
hsa_circ_0080189	TNS3	chr7:47520700|47568745	1253	-	intragenic
	MDGA1	chr6:37617884|37620116	1253	-	intragenic
hsa_circ_0001481	EMB	chr5:49694940|49707217	1253	-	intragenic
hsa_circ_0001559	ZNF346	chr5:176468126|176477937	1253	+	intragenic
hsa_circ_0004194	CTNNB1	chr3:41265511|41268843	1253	+	intragenic
hsa_circ_0064784	CLASP2	chr3:33661094|33686395	1253	-	intragenic
hsa_circ_0001245	FAM118A	chr22:45726483|45728591	1253	+	intragenic
		chr22:42970685|42973968	1253	-	intergenic
	TAF4	chr20:60572605|60589763	1253	-	intragenic
hsa_circ_0060229	RBL1	chr20:35668555|35684059	1253	-	intragenic
hsa_circ_0007741	CRIM1	chr2:36704031|36706837	1253	+	intragenic
hsa_circ_0004920	PIKFYVE	chr2:209150449|209153542	1253	+	intragenic
	PRR12	chr19:50117789|50119476	1253	+	intragenic
hsa_circ_0004090	TRIM37	chr17:57148183|57161450	1253	-	intragenic
hsa_circ_0004719	AKAP10	chr17:19861326|19861884	1253	-	intragenic
hsa_circ_0000715	PHLPP2	chr16:71712657|71715808	1253	-	intragenic
hsa_circ_0008230	MTRF1	chr13:41826780|41835051	1253	-	intragenic
	GALNT18	chr11:11454167|11470483	1253	-	intragenic
hsa_circ_0006685	ZYG11A	chr1:53343353|53358647	1253	+	intragenic
hsa_circ_0002238	HP1BP3	chr1:21091869|21100103	1253	-	intragenic
		chrX:130498722|130503026	1235	-	intergenic
hsa_circ_0003945	UBAP2	chr9:33953282|33956144	1235	-	intragenic
hsa_circ_0088281	CDK5RAP2	chr9:123199572|123210404	1235	-	intragenic
	TYW1B	chr7:72277658|72277949	1235	-	intragenic
	ARHGAP26	chr5:142264862|142292858	1235	+	intragenic
	SLC12A7	chr5:1057585|1065593	1235	-	intragenic
	GOLGA4	chr3:37315026|37343823	1235	+	intragenic
	DYNC1LI1	chr3:32582528|32587457	1235	-	intragenic
hsa_circ_0007894	RIN2	chr20:19970649|19977486	1235	+	intragenic
	AHSA2	chr2:61406115|61413889	1235	+	intragenic
hsa_circ_0007972	CRIM1	chr2:36605499|36669878	1235	+	intragenic
hsa_circ_0058528	AGFG1	chr2:228395806|228401709	1235	+	intragenic
	NMT1	chr17:43159011|43164020	1235	+	intragenic
hsa_circ_0007716	WSB1	chr17:25630392|25636298	1235	+	intragenic
hsa_circ_0005971	RFWD3	chr16:74678259|74686020	1235	-	intragenic
hsa_circ_0038258	SMG1	chr16:18846213|18856973	1235	-	intragenic
hsa_circ_0007595	PTPN9	chr15:75809599|75819602	1235	-	intragenic
	EML1	chr14:100316460|100331983	1235	+	intragenic
hsa_circ_0030117	VWA8	chr13:42439871|42461497	1235	-	intragenic
hsa_circ_0025843	FGD4	chr12:32751430|32764217	1235	+	intragenic
hsa_circ_0008359	TMEM135	chr11:86778735|86802437	1235	+	intragenic
hsa_circ_0004132	NAP1L4	chr11:2991032|3000467	1235	-	intragenic
hsa_circ_0007168	HECTD2	chr10:93185037|93221941	1235	+	intragenic
	AKR1E2	chr10:4872866|4950612	1235	+	intragenic
hsa_circ_0002813	ARHGAP12	chr10:32197099|32211888	1235	-	intragenic
hsa_circ_0017476	PFKP	chr10:3143556|3151672	1235	+	intragenic
hsa_circ_0006395	ZZZ3	chr1:78098799|78107340	1235	-	intragenic
hsa_circ_0006633	FGGY	chr1:59805629|59844509	1235	+	intragenic
hsa_circ_0006373	RLF	chr1:40654726|40668286	1235	+	intragenic
hsa_circ_0005521	KCTD3	chr1:215759837|215768813	1235	+	intragenic
hsa_circ_0009314	SLC35E2	chr1:1666128|1671143	1235	-	intragenic
hsa_circ_0000131	SNX27	chr1:151611363|151641111	1235	+	intragenic
hsa_circ_0003153	KIF24	chr9:34269254|34286702	1217	-	intragenic
hsa_circ_0081854	PUS7	chr7:105121498|105135700	1217	-	intragenic
hsa_circ_0008836	CNOT6	chr5:179976930|179980471	1217	+	intragenic
hsa_circ_0074368	ARHGAP26	chr5:142416760|142437312	1217	+	intragenic
hsa_circ_0005728	UBE2D2	chr5:138979957|138994551	1217	+	intragenic
hsa_circ_0003716	SEC31A	chr4:83795763|83803093	1217	-	intragenic
hsa_circ_0006498	GTF2E1	chr3:120469369|120469847	1217	+	intragenic
hsa_circ_0005175	HPS4	chr22:26853824|26854543	1217	-	intragenic
hsa_circ_0004994	UQCC1	chr20:33954359|33971936	1217	-	intragenic
	CLIP4	chr2:29344239|29404563	1217	+	intragenic
hsa_circ_0006382	HNRNPM	chr19:8520288|8528570	1217	+	intragenic
	HNRNPUL1	chr19:41782063|41787180	1217	+	intragenic
hsa_circ_0000915	FKBP8	chr19:18650180|18650530	1217	-	intragenic
hsa_circ_0041153	RPH3AL	chr17:169210|177370	1217	-	intragenic
hsa_circ_0008700	UTP4	chr16:69170598|69177292	1217	+	intragenic
hsa_circ_0038249	SMG1	chr16:18839352|18845760	1217	-	intragenic
hsa_circ_0007865	HAGH	chr16:1866893|1873038	1217	-	intragenic
hsa_circ_0007266	MYO9A	chr15:72300166|72320134	1217	-	intragenic
hsa_circ_0003973	SMAD3	chr15:67457232|67462942	1217	+	intragenic
hsa_circ_0035472	RNF111	chr15:59323002|59350749	1217	+	intragenic
	CPSF2	chr14:92592465|92609638	1217	+	intragenic
hsa_circ_0006871	ABCC4	chr13:95829960|95840796	1217	-	intragenic
hsa_circ_0006689	SLC15A4	chr12:129293332|129299615	1217	-	intragenic
hsa_circ_0029000	TMEM120B	chr12:122181534|122199644	1217	+	intragenic
hsa_circ_0002175	MED13L	chr12:116642857|116675510	1217	-	intragenic
hsa_circ_0002601	ATXN2	chr12:111947352|111948386	1217	-	intragenic
hsa_circ_0017731	DHTKD1	chr10:12123470|12155063	1217	+	intragenic
hsa_circ_0009964	VPS13D	chr1:12335881|12338095	1217	+	intragenic
hsa_circ_0001934	ATP7A	chrX:77270158|77275895	1199	+	intragenic
	HUWE1	chrX:53641494|53644407	1199	-	intragenic
hsa_circ_0001917	CASK	chrX:41519691|41530783	1199	-	intragenic
hsa_circ_0090132	ZFX	chrX:24197299|24197887	1199	+	intragenic
	SLC27A4	chr9:131114916|131115820	1199	+	intragenic
hsa_circ_0004010	TMEM245	chr9:111812562|111835718	1199	-	intragenic
hsa_circ_0009071	PTK2	chr8:141799573|141900868	1199	-	intragenic
hsa_circ_0072386	HMGCS1	chr5:43292575|43299077	1199	-	intragenic
hsa_circ_0008697	TRIO	chr5:14405956|14420130	1199	+	intragenic
hsa_circ_0008982	DIAPH1	chr5:140961878|140963182	1199	-	intragenic
hsa_circ_0001325	BBX	chr3:107429298|107451870	1199	+	intragenic
hsa_circ_0061776	BACE2	chr21:42609439|42629253	1199	+	intragenic
hsa_circ_0004675	KCNJ6	chr21:39086513|39087434	1199	-	intragenic
hsa_circ_0060926	CYP24A1	chr20:52773707|52786227	1199	-	intragenic
hsa_circ_0044171	MAP3K14	chr17:43350869|43351960	1199	-	intragenic
	4643:MYO1E| 92483:LDHAL6B|	chr15:59487659|59506919	1199	-	intragenic
hsa_circ_0004695	APBA2	chr15:29346047|29347038	1199	+	intragenic
hsa_circ_0000560	TTC7B	chr14:91247081|91252672	1199	-	intragenic
hsa_circ_0025128	TNFRSF1A	chr12:6442234|6443410	1199	-	intragenic
	SLC38A1	chr12:46633461|46648719	1199	-	intragenic
hsa_circ_0002881	KDM5A	chr12:459786|463400	1199	-	intragenic
	SLC41A2	chr12:105321750|105325569	1199	-	intragenic
	PARD3	chr10:34636883|34673182	1199	-	intragenic
hsa_circ_0005418	CTBP2	chr10:126727566|126799662	1199	-	intragenic
hsa_circ_0008898	OAT	chr10:126097110|126100769	1199	-	intragenic
	SIPA1L2	chr1:232649602|232669329	1199	-	intragenic
hsa_circ_0003115	IPO9	chr1:201816406|201817722	1199	+	intragenic
hsa_circ_0009175	ACBD6	chr1:180366650|180382606	1199	-	intragenic
hsa_circ_0005423	ADAR	chr1:154561026|154569743	1199	-	intragenic
hsa_circ_0002976	UBAP2	chr9:33948371|33948585	1181	-	intragenic
hsa_circ_0008599		chr9:21476897|21477291	1181	-	intergenic
hsa_circ_0080213	GRB10	chr7:50771517|50823753	1181	-	intragenic
	TNS3	chr7:47407961|47440511	1181	-	intragenic
hsa_circ_0004069	SLC37A3	chr7:140055467|140058585	1181	-	intragenic
hsa_circ_0002490	FCHO2	chr5:72370568|72373320	1181	+	intragenic
	PHAX	chr5:125939261|125939875	1181	+	intragenic
hsa_circ_0001518	FBXL17	chr5:107684099|107703654	1181	-	intragenic
hsa_circ_0070247	SEC31A	chr4:83791477|83803090	1181	-	intragenic
hsa_circ_0002590	UBE2K	chr4:39739039|39776553	1181	+	intragenic
hsa_circ_0002942	VEGFC	chr4:177648931|177650900	1181	-	intragenic
hsa_circ_0006935	PAPSS1	chr4:108603170|108622441	1181	-	intragenic
	FOXP1	chr3:71542576|71551139	1181	-	intragenic
hsa_circ_0001316	FAM208A	chr3:56703727|56707753	1181	-	intragenic
hsa_circ_0005467	CDC25A	chr3:48209335|48219478	1181	-	intragenic
hsa_circ_0007714	ZBTB38	chr3:141087462|141122873	1181	+	intragenic
hsa_circ_0001250	GRAMD4	chr22:47022647|47033857	1181	+	intragenic
hsa_circ_0063812	CELSR1	chr22:46782298|46785396	1181	-	intragenic
hsa_circ_0002514	27156:RSPH14| 2781:GNAZ|	chr22:23437433|23438605	1181	+	intragenic
hsa_circ_0001202		chr22:17525762|17528316	1181	+	intergenic
hsa_circ_0003073	ITCH	chr20:33077070|33080402	1181	+	intragenic
hsa_circ_0059802	DNMT3B	chr20:31379406|31380576	1181	+	intragenic
hsa_circ_0008257	HADHB	chr2:26486247|26500028	1181	+	intragenic
hsa_circ_0056318	CLASP1	chr2:122273240|122287901	1181	-	intragenic
	FBXO17	chr19:39439206|39440976	1181	-	intragenic
hsa_circ_0000814	NPLOC4	chr17:79571573|79575848	1181	-	intragenic
hsa_circ_0044968	PPM1D	chr17:58700881|58725443	1181	+	intragenic
hsa_circ_0035296	TMOD3	chr15:52186011|52194233	1181	+	intragenic
hsa_circ_0002762	CDK17	chr12:96717725|96728643	1181	-	intragenic
hsa_circ_0008332	TNKS2	chr10:93608139|93611093	1181	+	intragenic
hsa_circ_0018484	HERC4	chr10:69748419|69773943	1181	-	intragenic
	PARD3	chr10:34636883|34649187	1181	-	intragenic
hsa_circ_0000258	PDCD11	chr10:105197771|105198565	1181	+	intragenic
hsa_circ_0005339	HDAC1	chr1:32792539|32793278	1181	+	intragenic
hsa_circ_0008054	UCK2	chr1:165859440|165865569	1181	+	intragenic
	ATRX	chrX:76776265|76778879	1162	-	intragenic
hsa_circ_0005684	DENND4C	chr9:19286766|19305525	1162	+	intragenic
hsa_circ_0088602	MAPKAP1	chr9:128432096|128434922	1162	-	intragenic
hsa_circ_0005934	STK3	chr8:99718694|99735197	1162	-	intragenic
hsa_circ_0001801	PCMTD1	chr8:52773404|52773806	1162	-	intragenic
hsa_circ_0085616	ASAP1	chr8:131370262|131374017	1162	-	intragenic
	RBM33	chr7:155556502|155559349	1162	+	intragenic
hsa_circ_0005181	ACTR3B	chr7:152480272|152522207	1162	+	intragenic
hsa_circ_0001519	MAN2A1	chr5:109049220|109065214	1162	+	intragenic
hsa_circ_0002212	DCTD	chr4:183812555|183836728	1162	-	intragenic
	GOLGA4	chr3:37323448|37343823	1162	+	intragenic
hsa_circ_0068441	DGKG	chr3:185879392|185960357	1162	-	intragenic
hsa_circ_0005372	RASA2	chr3:141272698|141278837	1162	+	intragenic
hsa_circ_0052967	UBXN2A	chr2:24181170|24207701	1162	+	intragenic
	MCM6	chr2:136620176|136622733	1162	-	intragenic
hsa_circ_0049434	DOCK6	chr19:11324950|11328067	1162	-	intragenic
hsa_circ_0006491	SETBP1	chr18:42281139|42281797	1162	+	intragenic
hsa_circ_0008996	MAP2K4	chr17:11984672|11999011	1162	+	intragenic
hsa_circ_0036516	ARNT2	chr15:80743220|80767564	1162	+	intragenic
hsa_circ_0031446	STRN3	chr14:31404368|31425448	1162	-	intragenic
hsa_circ_0007979	DYNC1H1	chr14:102506572|102509085	1162	+	intragenic
hsa_circ_0002419	NAV3	chr12:78443772|78452895	1162	+	intragenic
hsa_circ_0025612	C2CD5	chr12:22637630|22659753	1162	-	intragenic
hsa_circ_0007578	BTAF1	chr10:93756125|93768032	1162	+	intragenic
	USP54	chr10:75335269|75336119	1162	-	intragenic
hsa_circ_0000247	MCU	chr10:74474868|74475660	1162	+	intragenic
hsa_circ_0007778	SLC25A16	chr10:70246900|70266475	1162	-	intragenic
hsa_circ_0004416	FOXJ3	chr1:42730786|42776781	1162	-	intragenic
	SIPA1L2	chr1:232596632|232607274	1162	-	intragenic
hsa_circ_0007167	ATP2B4	chr1:203676136|203677232	1162	+	intragenic
hsa_circ_0008842	ZNF367	chr9:99154679|99160596	1144	-	intragenic
hsa_circ_0001904	EHMT1	chr9:140646782|140652463	1144	+	intragenic
hsa_circ_0083902	FUT10	chr8:33246480|33247316	1144	-	intragenic
hsa_circ_0004299	ARPC1B	chr7:98985661|98987635	1144	+	intragenic
hsa_circ_0077216	ME1	chr6:84055891|84117620	1144	-	intragenic
		chr6:24539163|24539908	1144	-	intergenic
hsa_circ_0007071	ZNF131	chr5:43122140|43139411	1144	+	intragenic
hsa_circ_0002021	FRYL	chr4:48686689|48712715	1144	-	intragenic
hsa_circ_0064656	TGFBR2	chr3:30713129|30715738	1144	+	intragenic
hsa_circ_0068669	SENP5	chr3:196612021|196613565	1144	+	intragenic
hsa_circ_0001273	OXNAD1	chr3:16327848|16345099	1144	+	intragenic
hsa_circ_0005797	ATP2C1	chr3:130649259|130660543	1144	+	intragenic
hsa_circ_0008797	GSK3B	chr3:119582265|119624699	1144	-	intragenic
hsa_circ_0006458	TCFL5	chr20:61488746|61490878	1144	-	intragenic
hsa_circ_0007094	NDRG3	chr20:35288740|35299800	1144	-	intragenic
hsa_circ_0055229	ALMS1	chr2:73646250|73659419	1144	+	intragenic
hsa_circ_0005377	PRKCE	chr2:45925079|45928630	1144	+	intragenic
hsa_circ_0002918	ATL2	chr2:38536520|38546161	1144	-	intragenic
hsa_circ_0053394	MEMO1	chr2:32142995|32168452	1144	-	intragenic
hsa_circ_0004664	SPAG16	chr2:214174782|214228869	1144	+	intragenic
hsa_circ_0057953	CREB1	chr2:208432186|208442379	1144	+	intragenic
	RALB	chr2:121036190|121047333	1144	+	intragenic
hsa_circ_0055882	6160:RPL31| 11138:TBC1D8|	chr2:101627390|101638983	1144	-	intragenic
	MISP	chr19:756889|760039	1144	+	intragenic
hsa_circ_0046813	PTPRM	chr18:8244055|8253412	1144	+	intragenic
hsa_circ_0046527	TBCD	chr17:80828099|80869665	1144	+	intragenic
	PLCD3	chr17:43195360|43198739	1144	-	intragenic
hsa_circ_0043297	SYNRG	chr17:35936438|35945538	1144	-	intragenic
hsa_circ_0005073	ADPGK	chr15:73052747|73072663	1144	-	intragenic
hsa_circ_0008319	TTBK2	chr15:43120125|43132631	1144	-	intragenic
hsa_circ_0009104	TMX1	chr14:51710573|51716483	1144	+	intragenic
hsa_circ_0006809	CDC42BPB	chr14:103434589|103436598	1144	-	intragenic
hsa_circ_0030342	VPS36	chr13:52992127|53001354	1144	-	intragenic
hsa_circ_0006290	SLC7A1	chr13:30104674|30110339	1144	-	intragenic
hsa_circ_0029614	PSPC1	chr13:20304378|20356931	1144	-	intragenic
hsa_circ_0025908	PPHLN1	chr12:42778741|42792796	1144	+	intragenic
	TM7SF3	chr12:27148169|27156323	1144	-	intragenic
hsa_circ_0005785	ANAPC7	chr12:110819556|110834257	1144	-	intragenic
hsa_circ_0023216	LRP5	chr11:68190956|68193655	1144	+	intragenic
	POLR3A	chr10:79761954|79767624	1144	-	intragenic
hsa_circ_0007084	MLLT10	chr10:22002700|22016857	1144	+	intragenic
hsa_circ_0008339	KIAA0907	chr1:155896466|155896947	1144	-	intragenic
	UBQLN1	chr9:86274694|86301070	1126	-	intragenic
hsa_circ_0086720	UBAP2	chr9:33953282|33996331	1126	-	intragenic
hsa_circ_0083863	GSR	chr8:30557598|30569605	1126	-	intragenic
hsa_circ_0005132	ARHGEF10	chr8:1824736|1833873	1126	+	intragenic
	RSBN1L	chr7:77407654|77408131	1126	+	intragenic
		chr7:2477438|2483381	1126	+	intergenic
	PANK3	chr5:167984427|167996003	1126	-	intragenic
	SEL1L3	chr4:25848915|25849486	1126	-	intragenic
hsa_circ_0001965	PHC3	chr3:169854206|169863309	1126	-	intragenic
hsa_circ_0004926	TCFL5	chr20:61485367|61491660	1126	-	intragenic
hsa_circ_0000992	PRKD3	chr2:37543379|37544322	1126	-	intragenic
hsa_circ_0003288	BIRC6	chr2:32703702|32718734	1126	+	intragenic
hsa_circ_0057691	SATB2	chr2:200233327|200246543	1126	-	intragenic
hsa_circ_0008135	HOMER3	chr19:19049161|19049858	1126	-	intragenic
hsa_circ_0005776	ZNF236	chr18:74638992|74672811	1126	+	intragenic
hsa_circ_0003430	CCDC57	chr17:80141649|80146295	1126	-	intragenic
hsa_circ_0008378	PIAS1	chr15:68434283|68439038	1126	+	intragenic
	DYNC1H1	chr14:102457863|102466736	1126	+	intragenic
hsa_circ_0003587	KATNAL1	chr13:30801548|30815223	1126	-	intragenic
	LARP4	chr12:50821544|50829407	1126	+	intragenic
hsa_circ_0006629	PICALM	chr11:85685750|85695016	1126	-	intragenic
hsa_circ_0004075	FNBP4	chr11:47774467|47776216	1126	-	intragenic
hsa_circ_0005975	BTAF1	chr10:93751875|93768032	1126	+	intragenic
hsa_circ_0006577	RSU1	chr10:16794537|16824083	1126	-	intragenic
hsa_circ_0011821	MACF1	chr1:39816456|39824936	1126	+	intragenic
	YY1AP1	chr1:155646338|155650247	1126	-	intragenic
hsa_circ_0003596	COL5A1	chr9:137716445|137717750	1108	+	intragenic
hsa_circ_0007271	RAD23B	chr9:110062421|110087285	1108	+	intragenic
	GSR	chr8:30538420|30541716	1108	-	intragenic
hsa_circ_0007521	PTK2	chr8:141810557|141900868	1108	-	intragenic
hsa_circ_0006093	DAGLB	chr7:6452441|6456552	1108	-	intragenic
	SMO	chr7:128843224|128846428	1108	+	intragenic
hsa_circ_0001654	SCAF8	chr6:155095122|155116273	1108	+	intragenic
hsa_circ_0001486	GPBP1	chr5:56526672|56527148	1108	+	intragenic
hsa_circ_0072081	MTMR12	chr5:32268806|32276848	1108	-	intragenic
	CDC25C	chr5:137654907|137665336	1108	-	intragenic
hsa_circ_0071411	PALLD	chr4:169815729|169837178	1108	+	intragenic
hsa_circ_0002912	KIF15	chr3:44871462|44881948	1108	+	intragenic
hsa_circ_0007344	NOL10	chr2:10740978|10747437	1108	-	intragenic
hsa_circ_0051718	LIG1	chr19:48630533|48631277	1108	-	intragenic
hsa_circ_0003979	FAM210A	chr18:13681603|13682104	1108	-	intragenic
	PRKCA	chr17:64728805|64770185	1108	+	intragenic
	RPS6KB1	chr17:58012554|58018304	1108	+	intragenic
hsa_circ_0044802	TRIM37	chr17:57089688|57094785	1108	-	intragenic
hsa_circ_0043280	TADA2A	chr17:35797838|35804870	1108	+	intragenic
hsa_circ_0003638	NLK	chr17:26490568|26499644	1108	+	intragenic
hsa_circ_0003098	BANP	chr16:88037901|88071617	1108	+	intragenic
hsa_circ_0002750	TANGO6	chr16:68893786|68914533	1108	+	intragenic
hsa_circ_0038349	C16orf62	chr16:19627435|19693712	1108	+	intragenic
hsa_circ_0008255	ABCC1	chr16:16200594|16205439	1108	+	intragenic
hsa_circ_0002207	MYO5A	chr15:52718026|52725482	1108	-	intragenic
hsa_circ_0031749	CTAGE5	chr14:39782543|39796226	1108	+	intragenic
hsa_circ_0004593	CLNS1A	chr11:77336007|77340944	1108	-	intragenic
hsa_circ_0008451	NUP98	chr11:3756420|3774638	1108	-	intragenic
hsa_circ_0020816	NAP1L4	chr11:2972489|3000467	1108	-	intragenic
hsa_circ_0009064	RFWD2	chr1:176132004|176153828	1108	-	intragenic
hsa_circ_0004278	KIF4A	chrX:69561648|69573657	1090	+	intragenic
hsa_circ_0087391	AGTPBP1	chr9:88284399|88327481	1090	-	intragenic
hsa_circ_0003575	CHMP5	chr9:33271149|33278223	1090	+	intragenic
hsa_circ_0001895	PRRC2B	chr9:134305476|134308181	1090	+	intragenic
hsa_circ_0002675	GLE1	chr9:131271154|131277918	1090	+	intragenic
hsa_circ_0088153	RGS3	chr9:116276737|116285321	1090	+	intragenic
hsa_circ_0085458	ATAD2	chr8:124346117|124348772	1090	-	intragenic
hsa_circ_0002085	CYP51A1	chr7:91752433|91761186	1090	-	intragenic
hsa_circ_0004670	BAZ1B	chr7:72873865|72884813	1090	-	intragenic
hsa_circ_0001696	HERPUD2	chr7:35707043|35712888	1090	-	intragenic
hsa_circ_0003027	AGAP3	chr7:150814181|150815719	1090	+	intragenic
hsa_circ_0002041	IBTK	chr6:82920530|82922510	1090	-	intragenic
	AGGF1	chr5:76342171|76344812	1090	+	intragenic
	TRIML2	chr4:189022209|189026741	1090	-	intragenic
hsa_circ_0004780	LRBA	chr4:151509199|151520283	1090	-	intragenic
	TRNT1	chr3:3178943|3186394	1090	+	intragenic
hsa_circ_0063676	PACSIN2	chr22:43286952|43289619	1090	-	intragenic
hsa_circ_0060633	NCOA3	chr20:46267751|46276110	1090	+	intragenic
	MOB1A	chr2:74392344|74399876	1090	-	intragenic
hsa_circ_0054303	THADA	chr2:43625109|43657441	1090	-	intragenic
	FEZ2	chr2:36805739|36818154	1090	-	intragenic
hsa_circ_0053393	MEMO1	chr2:32117061|32145979	1090	-	intragenic
hsa_circ_0007024	CERS6	chr2:169547543|169574488	1090	+	intragenic
	TTL	chr2:113258782|113260758	1090	+	intragenic
hsa_circ_0000942	VASP	chr19:46020920|46021352	1090	+	intragenic
hsa_circ_0008242	DYNC1LI2	chr16:66759730|66763002	1090	-	intragenic
hsa_circ_0038273	SMG1	chr16:18852886|18861789	1090	-	intragenic
	GALK2	chr15:49517401|49600974	1090	+	intragenic
	FUT8	chr14:66028054|66096324	1090	+	intragenic
hsa_circ_0007750	RABGGTA	chr14:24735635|24737825	1090	-	intragenic
hsa_circ_0026360	KRT7	chr12:52631292|52635420	1090	+	intragenic
hsa_circ_0027969	SLC41A2	chr12:105255068|105322472	1090	-	intragenic
hsa_circ_0003429	PPFIA1	chr11:70200406|70208594	1090	+	intragenic
hsa_circ_0023190	LRP5	chr11:68125117|68133170	1090	+	intragenic
hsa_circ_0009117	RERE	chr1:8555123|8674745	1090	-	intragenic
	FOXJ3	chr1:42730785|42744455	1090	-	intragenic
hsa_circ_0016991	PCNX2	chr1:233372590|233388534	1090	-	intragenic
hsa_circ_0000179	DTL	chr1:212218001|212220759	1090	+	intragenic
hsa_circ_0006583	MAGI3	chr1:114214355|114216087	1090	+	intragenic
hsa_circ_0008943	WWC3	chrX:10031484|10084547	1072	+	intragenic
hsa_circ_0005142	UBQLN1	chr9:86297865|86301070	1072	-	intragenic
hsa_circ_0087008	GNE	chr9:36246027|36246479	1072	-	intragenic
hsa_circ_0083619	PPP3CC	chr8:22332466|22333137	1072	+	intragenic
	SQLE	chr8:126015417|126019729	1072	+	intragenic
		chr7:75728757|75730732	1072	-	intergenic
hsa_circ_0082306	NRF1	chr7:129297182|129330386	1072	+	intragenic
	FGFR1OP	chr6:167435896|167458064	1072	+	intragenic
hsa_circ_0078606	SLC22A3	chr6:160819010|160829953	1072	+	intragenic
hsa_circ_0004662	SOD2	chr6:160103505|160109274	1072	-	intragenic
hsa_circ_0071705	TERT	chr5:1278755|1282739	1072	-	intragenic
hsa_circ_0003390	INTU	chr4:128590190|128609022	1072	+	intragenic
hsa_circ_0008184	GMPS	chr3:155628480|155643155	1072	+	intragenic
hsa_circ_0001349	MBNL1	chr3:152132729|152150709	1072	+	intragenic
hsa_circ_0007986	GSK3B	chr3:119582265|119595355	1072	-	intragenic
hsa_circ_0060456	MYBL2	chr20:42315491|42328684	1072	+	intragenic
hsa_circ_0059501	SNX5	chr20:17928129|17932239	1072	-	intragenic
hsa_circ_0007917	BIRC6	chr2:32703702|32707650	1072	+	intragenic
hsa_circ_0004821	ACSL3	chr2:223765391|223773868	1072	+	intragenic
hsa_circ_0055940	UXS1	chr2:106739425|106746234	1072	-	intragenic
hsa_circ_0006240	CHAF1A	chr19:4430545|4432204	1072	+	intragenic
hsa_circ_0004552	CARM1	chr19:11015626|11019883	1072	+	intragenic
hsa_circ_0046510	TBCD	chr17:80763750|80772810	1072	+	intragenic
hsa_circ_0003127	VMP1	chr17:57814813|57851246	1072	+	intragenic
hsa_circ_0008638	USP7	chr16:9014215|9024254	1072	-	intragenic
hsa_circ_0008716	CES2	chr16:66971939|66973261	1072	+	intragenic
hsa_circ_0035649	USP3	chr15:63824845|63852169	1072	+	intragenic
hsa_circ_0027385	SRGAP1	chr12:64456696|64480806	1072	+	intragenic
	KDM5A	chr12:459786|465699	1072	-	intragenic
hsa_circ_0006128	AEBP2	chr12:19615443|19653155	1072	+	intragenic
hsa_circ_0002127	HIPK3	chr11:33307958|33308498	1072	+	intragenic
hsa_circ_0000228	ZEB1	chr10:31661946|31676195	1072	+	intragenic
	148534:TMEM56| 100527978:TMEM56-RWDD3|	chr1:95603830|95639445	1072	+	intragenic
hsa_circ_0013171	EVI5	chr1:93159358|93170301	1072	-	intragenic
	KCNH1	chr1:211092981|211094309	1072	-	intragenic
	IPO9	chr1:201821231|201828122	1072	+	intragenic
hsa_circ_0015359	RFWD2	chr1:175996707|176015460	1072	-	intragenic
	ATP7A	chrX:77264598|77275895	1053	+	intragenic
hsa_circ_0001851	UBAP2	chr9:33971648|33973235	1053	-	intragenic
hsa_circ_0006539	RBPMS	chr8:30332294|30361953	1053	+	intragenic
hsa_circ_0083702	DOCK5	chr8:25158091|25168048	1053	+	intragenic
	EFR3A	chr8:132952745|132958880	1053	+	intragenic
hsa_circ_0004604	CRCP	chr7:65592691|65599361	1053	+	intragenic
hsa_circ_0008527	SNX8	chr7:2302864|2317940	1053	-	intragenic
hsa_circ_0004383	ZNF292	chr6:87920168|87928449	1053	+	intragenic
	SLC22A3	chr6:160813442|160831878	1053	+	intragenic
hsa_circ_0001639	KPNA5	chr6:117019866|117026323	1053	+	intragenic
hsa_circ_0004004	ERGIC1	chr5:172359438|172362313	1053	+	intragenic
hsa_circ_0074874	RARS	chr5:167915606|167922441	1053	+	intragenic
hsa_circ_0005145	OTULIN	chr5:14673750|14681716	1053	+	intragenic
hsa_circ_0001423	AFF1	chr4:87967317|87968746	1053	+	intragenic
hsa_circ_0008128	NUP54	chr4:77051808|77057565	1053	-	intragenic
hsa_circ_0069320	ADGRA3	chr4:22390710|22404422	1053	-	intragenic
hsa_circ_0002381	MLH1	chr3:37089009|37090508	1053	+	intragenic
hsa_circ_0067735	MED12L	chr3:150834124|150845771	1053	+	intragenic
hsa_circ_0008472	ATXN10	chr22:46096161|46125470	1053	+	intragenic
[truncated: 31,319 more rows]

## Sheet: Table S5
Table S5. mRNA expression profile of circFAT1 knockdown A549 cells
Gene symbols	shNC_1_FPKM	shNC_2_FPKM	shNC_3_FPKM	shcircFAT1_1_FPKM	shcircFAT1_2_FPKM	shcircFAT1_3_FPKM	logFC	P Value	FDR
5S_rRNA	0	0	0.239952	0	0	0.125129	-0.311138	1	1
7SK	0	0	0	0	0	0.188331	0.579822	1	1
A1BG	2.69534	2.83806	5.02162	4.74437	5.1584	2.97024	0.239685	0.839141	1
A1BG-AS1	1.27637	1.10446	1.03393	1.81292	1.69471	1.66483	0.514491	0.726745	1
A1CF	0.611171	0.566468	0.459871	0.161841	0.082777	0.093905	-1.51973	0.500083	1
A2M	0.07735	0	0.104571	0.092197	0	0.133377	0.093643	1	1
A2M-AS1	0.442957	0.496326	0.316664	0.518414	0.246926	0.371079	-0.139855	1	1
A3GALT2	0	0	0.03791	0	0	0	-0.141064	1	1
A4GALT	6.99353	5.03832	6.73755	2.66281	3.14402	3.16023	-1.07291	0.0878918	1
A4GNT	0.462033	0.416006	0.271966	0.531533	0.400413	0.449321	0.173522	1	1
AAAS	36.3349	38.1207	35.0202	28.1204	25.8989	26.3573	-0.482721	0.0265371	0.774809
AACS	10.3121	8.35641	8.17124	16.6477	15.4102	17.8325	0.846748	0.0160921	0.535067
AACSP1	0.278369	0.338305	0.392286	0.578748	0.332644	0.42894	0.281876	1	1
AADAC	7.81906	8.8009	8.98769	10.5772	11.5216	12.2598	0.380365	0.368686	1
AADAT	5.18809	5.78921	5.15543	5.6083	6.49653	7.38704	0.229201	0.736624	1
AAED1	4.06475	4.56573	4.04564	3.9066	4.60913	5.11222	0.063642	1	1
AAGAB	34.5521	21.6647	35.1218	22.3137	24.7358	20.2661	-0.476938	0.0414796	1
AAK1	2.63602	3.43085	2.34794	2.06481	2.61062	2.66384	-0.225321	0.803881	1
AAMDC	6.86701	5.59355	6.84477	11.7654	9.21274	10.4532	0.654199	0.162555	1
AAMP	46.5004	43.1039	42.1579	43.1725	39.6514	42.985	-0.105282	0.583343	1
AANAT	0.208206	0.208522	0.195656	0.248882	0.25404	0.295913	0.223549	1	1
AAR2	16.3288	16.7401	17.0819	16.0649	17.8113	16.1983	-0.0408173	0.921066	1
AARD	0.019547	0.017821	0.03242	0	0.017972	0.022214	-0.105643	1	1
AARS	89.3314	87.4883	84.8544	68.651	66.1969	65.3352	-0.424629	0.00262365	0.133279
AARS2	4.83193	5.72296	5.94002	5.8972	5.52625	5.87879	0.0293583	1	1
AARSD1	22.3916	16.4942	24.8301	11.4679	14.0242	26.794	-0.322097	0.271812	1
AASDH	3.48214	3.32023	2.84061	2.87283	2.71136	2.52467	-0.277088	0.814807	1
AASDHPPT	24.1065	13.3904	11.7816	11.3781	21.461	11.6568	-0.18474	0.609095	1
AASS	0.050156	0.012887	0.053839	0.037174	0.190344	0.131957	0.563024	1	1
AATF	62.195	56.4821	57.6725	69.6378	63.9613	65.8882	0.138691	0.3951	1
AATK	0.132204	0.090577	0.270796	0.253595	0.19554	0.250645	0.284529	1	1
AATK-AS1	0	0.042001	0.02372	0.049197	0.051104	0.088943	0.345524	1	1
AB015752.3	0.067544	0	0.032238	0	0	0	-0.345182	1	1
AB019441.29	0.595804	0.37722	0.988039	0.393268	0.3754	0.606812	-0.448301	1	1
ABAT	0.524957	0.435922	0.543963	0.312189	0.313335	0.41092	-0.443871	1	1
ABC7-42389800N19.1	4.977	6.42	5.62674	6.41089	5.62688	6.6195	0.0914048	1	1
ABC7-43041300I9.1	0.322134	0.153238	0.169974	0.198176	0.463777	0.413786	0.481763	1	1
ABCA1	2.89432	3.13476	2.68493	3.45563	3.86205	3.16399	0.219007	1	1
ABCA10	0.175515	0.009858	0.008667	0.039708	0.022339	0.054736	-0.223603	1	1
ABCA11P	0.82809	0.551928	0.85151	1.11238	1.66333	1.43357	0.779703	0.687656	1
ABCA12	0.518211	0.49466	0.457031	0.734334	0.713071	0.661644	0.397036	1	1
ABCA13	0	0.004849	0	0.011375	0	0	0.0217951	1	1
ABCA17P	0.167706	0.263805	0.111919	0.150314	0.333808	0.097603	0.0351128	1	1
ABCA2	10.0665	12.4066	10.5506	10.5572	12.2766	11.2855	0.00802752	1	1
ABCA3	8.89898	9.04399	8.79261	10.3275	11.8663	11.1863	0.277803	0.521044	1
ABCA4	0	0.014251	0.00973	0.042751	0.005653	0.013579	0.130594	1	1
ABCA5	3.22184	2.63178	2.55875	4.31901	4.58124	5.03252	0.665653	0.40578	1
ABCA6	0	0	0.008886	0.023846	0	0.009636	0.0889364	1	1
ABCA7	4.89401	5.32254	4.53467	5.12092	4.60031	6.22062	0.0712804	1	1
ABCA8	0.146625	0.035933	0.076981	0	0.021786	0.010037	-0.651287	1	1
ABCA9	0	0	0.005721	0.011063	0	0	0.0179525	1	1
ABCB1	0.539005	0.618831	0.801538	0.038499	0.241872	0	-1.85854	0.500083	1
ABCB10	12.6756	11.6861	11.6747	9.80272	10.0555	10.5299	-0.281683	0.466305	1
ABCB10P1	0	0.036802	0.015559	0.016491	0.075577	0.038955	0.23411	1	1
ABCB10P3	0	0.009361	0.049934	0	0	0.049632	-0.0351695	1	1
ABCB10P4	0	0	0.0113	0	0	0.01555	0.0172205	1	1
ABCB11	0	0	0	0	0.008565	0	0.0337658	1	1
ABCB4	0.011486	0	0.022682	0	0.027399	0	-0.0278329	1	1
ABCB5	0	0.020714	0.006413	0.012401	0	0	-0.0567805	1	1
ABCB6	14.626	13.7725	13.5483	12.2703	14.1856	9.35291	-0.264547	0.497139	1
ABCB7	10.8804	10.531	10.0125	9.82025	10.5166	10.9261	-0.0457658	1	1
ABCB8	18.0042	12.7032	13.7281	19.6833	14.5105	13.4425	0.0609784	0.917669	1
ABCB9	2.58971	2.42651	2.68391	2.63153	2.96605	3.37501	0.173797	1	1
ABCC1	62.7053	62.9078	59.2979	46.4203	49.6939	45.9624	-0.418094	0.0131078	0.456336
ABCC10	4.41461	3.70249	3.81329	5.68155	6.61975	5.76013	0.545444	0.3628	1
ABCC11	0.143188	0.040482	0.018903	0.012838	0.008498	0.023641	-0.467125	1	1
ABCC12	0.04886	0.189082	0.162352	0.074121	0.017166	0	-0.747758	1	1
ABCC2	83.105	83.626	80.5357	75.3672	79.5056	73.4265	-0.153793	0.270025	1
ABCC3	88.6915	90.8029	87.0453	90.9441	93.9229	78.7787	-0.0545412	0.707903	1
ABCC4	22.9112	21.5853	21.2547	16.3458	18.1631	16.2954	-0.408317	0.142586	1
ABCC5	7.71477	8.73399	7.0307	8.83913	9.63916	8.61627	0.165188	0.78068	1
ABCC6	0.775077	1.2169	0.979176	0.832044	0.798058	0.813474	-0.281898	1	1
ABCC6P1	0.439624	0.289069	0.482407	0.293656	0.182002	0.052131	-0.838835	1	1
ABCC6P2	0.792599	0.829657	0.778863	0.42163	0.224915	0.250957	-1.15585	1	1
ABCC8	0.299382	0.70287	0.843815	1.71787	1.45099	1.1385	1.04217	0.687656	1
ABCC9	0.011142	0.02372	0.021259	0.040596	0.066253	0.030832	0.24354	1	1
ABCD1	2.24411	2.02605	2.1645	2.52689	2.94115	2.57772	0.269372	1	1
ABCD3	23.706	18.7143	19.2445	19.3438	20.64	19.4372	-0.0918166	0.857242	1
ABCD4	10.6117	10.3278	9.78291	11.9055	13.1466	12.9722	0.265805	0.472912	1
ABCE1	48.0045	47.1734	47.1475	33.6794	35.2701	34.2899	-0.500541	0.0102478	0.381126
ABCF1	4.41588	3.38618	1.25507	5.72302	2.04292	1.02576	-0.0784213	1	1
ABCF2	38.0492	39.7845	38.1089	30.9243	31.7572	32.5187	-0.32213	0.136393	1
ABCF2P1	0.012407	0.042773	0	0	0.010549	0	-0.158802	1	1
ABCF3	14.3969	12.8544	15.1165	15.0604	14.8589	16.7435	0.0995231	0.833475	1
ABCG1	0.298275	0.351591	0.406229	0.389536	0.415705	0.315567	0.0361194	1	1
ABCG2	14.4226	14.6374	15.0454	9.10366	9.01592	9.52964	-0.704921	0.045644	1
ABCG4	0.136451	0.133028	0.137705	0.174455	0.13745	0.109964	0.00518993	1	1
ABCG5	0	0	0	0.010657	0.00996	0	0.0775918	1	1
ABHD1	0.859283	0.633232	1.05608	0.782468	0.82811	0.788773	-0.10926	1	1
ABHD10	8.35539	11.7584	15.2829	11.7177	11.1236	14.5083	0.038213	1	1
ABHD11	8.31101	6.94556	7.69298	11.0847	11.0106	8.80509	0.384826	0.343061	1
ABHD12	32.6395	37.9594	38.9747	36.8391	38.8485	38.0568	0.0149256	1	1
ABHD12B	0.326454	0.042501	0.167618	0.249263	0.299277	0.415095	0.527531	1	1
ABHD13	4.41509	4.31104	4.15582	4.3148	4.68373	4.52559	0.030504	1	1
ABHD14A	6.6265	7.09922	9.07258	8.11736	7.55337	8.05465	0.0182382	1	1
ABHD14A-ACY1	0.207023	0.24091	0.559957	0.248549	0.163741	0.333696	-0.328861	1	1
ABHD14B	12.1067	9.31268	13.6252	12.2019	9.54564	13.1631	-0.0439658	0.905524	1
ABHD15	10.4847	11.8783	11.7049	11.6698	11.1247	12.176	-0.00114497	1	1
ABHD16A	1.00813	0.308009	0.062794	1.07563	0.53831	0.052844	0.188169	1	1
ABHD16B	2.46038	2.39494	2.96331	2.33065	2.04251	2.68932	-0.176509	1	1
ABHD17A	11.2712	9.5931	15.1198	10.5981	12.9451	18.9135	0.197774	0.655088	1
ABHD17AP1	0.159414	0.070679	0.146118	0.178585	0.145542	0.142954	0.146189	1	1
ABHD17AP2	0.230096	0.070628	0.240007	0.260583	0.167693	0.25906	0.19065	1	1
ABHD17AP3	0	0	0.025614	0.03169	0.072679	0	0.25395	1	1
ABHD17AP4	0.019065	0	0	0.031862	0	0.053186	0.218937	1	1
ABHD17AP6	0.124613	0.026343	0.058762	0.100608	0.052392	0.218183	0.334103	1	1
ABHD17B	11.148	9.10393	8.79567	6.75341	10.2258	8.66819	-0.215596	0.684836	1
ABHD17C	10.3071	9.78271	10.3218	9.78858	8.76225	8.86787	-0.185947	0.695406	1
ABHD2	24.4251	24.9581	21.863	29.1801	32.3598	29.0197	0.305738	0.21322	1
ABHD3	6.52671	6.76143	6.39394	7.73686	8.47692	8.45943	0.282342	0.652783	1
ABHD4	26.5743	29.1974	29.201	36.5314	37.2682	34.6932	0.312409	0.156285	1
ABHD5	6.5347	6.73389	6.65573	6.0924	5.12403	5.81332	-0.26018	0.743597	1
ABHD6	3.67934	3.0826	2.68298	2.22615	2.87956	2.21012	-0.389762	0.629552	1
ABHD8	2.73661	2.50127	2.69738	3.75418	3.75571	3.59271	0.428563	0.648133	1
ABI1	19.2143	17.7387	16.0089	19.4365	18.6471	17.1901	0.0225718	1	1
ABI2	5.70736	5.79318	8.02067	4.86382	6.70063	5.03189	-0.267438	0.618778	1
ABI3	0	0	0	0	0.019395	0	0.0703793	1	1
ABI3BP	1.64936	1.28129	1.7705	1.99334	2.1019	2.65023	0.451743	0.774639	1
ABL1	22.3633	24.2661	23.9329	28.3228	29.4767	28.6618	0.253056	0.344478	1
ABL2	8.01355	6.52837	5.07972	7.96623	8.96655	7.48004	0.27162	0.652783	1
ABLIM1	18.3873	15.3424	19.2257	15.0787	14.4713	12.4076	-0.371763	0.221679	1
ABLIM2	0.359255	0.041559	0.116454	0.196465	0.188745	0.271129	0.185284	1	1
ABLIM3	1.60432	1.7396	1.71843	12.7731	13.4142	11.8812	2.78447	2.72974e-07	4.66291e-05
ABR	43.888	43.0516	41.9252	60.28	70.4007	55.465	0.49047	0.004211	0.194909
ABRA	0	0	0.013256	0	0	0	-0.0498265	1	1
ABRACL	20.0851	17.8593	17.7624	28.0854	29.5551	28.773	0.591293	0.0247656	0.736078
ABT1	8.37715	8.84101	9.08592	9.87549	10.1031	10.3889	0.166114	0.792333	1
ABTB1	4.99256	5.05882	6.23449	5.20193	5.04992	6.10048	-0.0323281	1	1
ABTB2	5.16696	5.9573	3.90946	7.84997	7.47733	7.94253	0.579744	0.257381	1
AC000029.1	0.084852	0.416648	0.15289	0.104268	0	0	-1.1212	1	1
AC000041.8	0.109425	0	0	0	0	0.120622	0.0262106	1	1
AC000068.10	0.031893	0	0	0.109402	0.098505	0.158021	0.853386	1	1
AC000068.5	0.286916	0.146407	0.091023	0.230763	0.134339	0.046922	-0.213484	1	1
AC000078.5	0.276934	0.213008	0.148266	0.060582	0.030292	0.197191	-0.632277	1	1
AC000081.2	0.020799	0	0	0	0	0	-0.0796549	1	1
AC000089.3	1.3893	1.21813	1.0811	0.611255	0.311391	0.818224	-0.975547	0.687656	1
AC000110.1	0	0	0.063388	0	0	0	-0.226873	1	1
AC000120.7	0.055949	0.085873	0.175898	0.178669	0.384026	0.03214	0.464291	1	1
AC000123.4	1.02226	0.894145	1.16654	1.54696	1.14987	1.28199	0.297288	1	1
AC000403.1	0.000188	0.001398	0.000257	0.033029	1.7e-05	0	0.116231	1	1
AC002055.4	7.77798	7.14301	5.39761	7.64618	6.66842	6.23811	-0.0220361	1	1
AC002056.3	0.822752	0.993119	0.847986	0.478688	0.665621	1.30409	-0.139776	1	1
AC002056.5	0	0	0	0	0.089545	0	0.306621	1	1
AC002059.10	0	0	0.0125	0.126905	0	0.368303	1.15334	1	1
AC002064.4	0	0.014269	0.21466	0.134519	0.190004	0.271777	0.667116	1	1
AC002066.1	1.74674	1.55022	1.36568	1.20351	1.19383	1.33723	-0.329391	1	1
AC002076.10	0.054735	0.158384	0	0	0	0.08766	-0.35558	1	1
AC002116.7	2.21559	3.96107	2.72827	2.20507	1.77739	1.39734	-0.7264	0.424499	1
AC002117.1	0	0	0	0	0.179363	0.063926	0.71315	1	1
AC002128.4	0.114795	0	0	0.050536	0	0	-0.208847	1	1
AC002128.5	0	0	0	0.121425	0	0	0.398761	1	1
AC002310.10	0	0	0.072424	0.042898	0	0	-0.101919	1	1
AC002310.12	0.481121	0.562479	0.817269	0.322866	0.516215	0.494298	-0.419338	1	1
AC002310.13	0.008761	0.003658	0.005823	0.012396	0.012853	0	0.0196541	1	1
AC002310.17	0	0.059521	0.080577	0.106195	0.074447	0	0.0935024	1	1
AC002310.7	0.077838	0.11338	0.236258	0.181613	0.152722	0.137285	0.057567	1	1
AC002395.1	0	0.367145	0	0	0	0	-0.994246	1	1
AC002398.11	0.691251	1.37789	0.925999	1.37335	1.47414	0.964423	0.277832	1	1
AC002398.12	0	0	0	0.009463	0	0.022182	0.113123	1	1
AC002398.13	1.78155	0.855426	1.323	1.23175	1.59104	0.866004	-0.128557	1	1
AC002398.9	1.41285	0.266804	0	0.26916	0.401997	0	-1.00265	1	1
AC002400.1	0	0.149595	0	0	0.142849	0.035172	0.06315	1	1
AC002401.1	0	0	0	0	0	0.068958	0.240684	1	1
AC002429.4	0	0	0.186335	0	0	0	-0.587633	1	1
AC002429.5	0	0	0	0.007574	0	0	0.0300529	1	1
AC002451.1	0.06762	0.069499	0.023311	0	0	0	-0.518532	1	1
AC002451.3	0.023042	0.022903	0	0	0	0	-0.169082	1	1
AC002454.1	0.273758	0.090214	0.393508	0.511734	1.1229	0.231285	0.954795	1	1
AC002467.7	1.14615	1.04509	1.5483	1.06016	1.94385	1.13472	0.0983488	1	1
AC002472.1	0	0	0	0.018849	0	0.028994	0.171588	1	1
AC002472.13	0.02809	0.049141	0	0	0	0	-0.272787	1	1
AC002477.1	0.603997	0.086416	0.128364	0.100089	0.05203	0.174016	-0.789515	1	1
AC002480.3	0.018986	0	0	0.029632	0.050968	0	0.206475	1	1
AC002480.5	0	0.0325	0	0	0	0	-0.123272	1	1
AC002519.8	0	0.014923	0.013348	0.012174	0	0	-0.0604105	1	1
AC002542.2	0	0.068362	0	0	0.122741	0	0.161068	1	1
AC002543.2	0	0	0	0.007492	0	0.050409	0.201606	1	1
AC002550.5	0.102016	0	0.001036	0.017177	0	0	-0.291231	1	1
AC002553.1	0.29426	0.122942	0.026072	0.125468	0.085017	0.168655	-0.137852	1	1
AC002553.4	0	0	0	0	0.072104	0	0.25029	1	1
AC002984.2	0	0	0	0.022788	0.073168	0	0.32492	1	1
AC002985.3	0	0	0	0.07209	0	0.050417	0.401637	1	1
AC002994.1	0	0.443867	0.028755	0.136974	0.221894	0.039406	-0.154464	1	1
AC003001.1	0.861361	0.601053	0.255711	0.323794	1.5741	1.75838	0.911957	0.687656	1
AC003002.6	0.018886	0.054654	0.032397	0.078743	0.17049	0.105697	0.588159	1	1
AC003003.5	0.123975	0.094914	0.046955	0.463579	0.330348	0.361772	1.23336	1	1
AC003005.2	0	0.0773	0	0	0.054435	0	-0.0811172	1	1
AC003006.1	0	0	0	0	0	0.231596	0.687452	1	1
AC003006.7	0	0	0.14455	0	0	0.121248	-0.0783483	1	1
AC003029.1	0.000308	1.2e-05	0.000785	6e-06	0.00076	0.000171	-0.000103477	1	1
AC003051.1	0	0.013551	0	0	0	0	-0.0535889	1	1
AC003075.4	0.587575	0.832518	0.29033	0.243343	0.041087	0.265501	-1.20075	1	1
AC003080.4	0	0.027161	0	0	0	0	-0.101628	1	1
AC003088.1	0.473277	0.509237	0.527007	1.13798	1.57065	0.931983	1.05875	0.687656	1
AC003090.1	0	0	0	0.019268	0	0	0.0703794	1	1
AC003102.3	0.172773	0.144383	0.120554	0.161912	0.25872	0.140025	0.181123	1	1
AC003104.1	0.182025	0.299293	0.529375	0.094635	0.062907	0.129762	-1.08547	1	1
AC003658.1	0	0	0.122486	0	0	0	-0.411187	1	1
AC003665.1	1.78813	2.82715	1.72658	1.35625	1.67255	1.50835	-0.487834	0.754111	1
AC003682.16	0	0	0	0.065705	0	0	0.231013	1	1
AC003956.1	0	0.044018	0	0.03323	0	0.043872	0.104031	1	1
AC003986.6	0.108309	0.036527	0.115557	0.012216	0.059534	0.044772	-0.383008	1	1
AC003989.3	0	0	0	0	0	0.265926	0.765448	1	1
AC003991.3	0	0	0	0	0.060106	0	0.211475	1	1
AC004000.1	0	0	0	0	0.137727	0.510699	1.43704	1	1
AC004012.1	0.130139	0	0.221486	0.134501	0.119079	0.2158	0.198767	1	1
AC004016.2	0.007386	0	0	0	0	0	-0.0270433	1	1
AC004017.1	0.088754	0.013835	0	0.068567	0	0.124577	0.240618	1	1
AC004019.13	0	0	0.020276	0	0.08962	0.055571	0.393045	1	1
AC004019.18	0	0.051451	0.023321	0	0	0	-0.26307	1	1
AC004022.7	0.168834	0.084913	0	0	0.056375	0.144654	-0.141643	1	1
AC004022.8	0.21122	0.038825	0.036591	0.033801	0.156073	0.138774	0.0712256	1	1
AC004041.2	0.164336	0.117324	0.114545	0.199184	0.261373	0.089826	0.241176	1	1
AC004057.1	11.494	18.8525	40.0952	14.9749	16.6095	93.1261	0.781813	0.000396284	0.028128
AC004067.5	0.30798	0.621599	0.801062	0.397553	0.51569	0.509727	-0.258696	1	1
AC004069.2	0.391563	0.155039	0	0.39668	0.157191	0.44056	0.545684	1	1
AC004074.3	2.64628	2.09729	2.66994	2.27816	3.03475	1.36226	-0.180561	1	1
AC004076.7	0.271587	0.683739	0.365961	0	0	0.811106	-0.545343	1	1
AC004076.9	0	0	0.369442	0	0	0	-0.998158	1	1
AC004112.4	0.071564	0.126993	0.100263	0	0.114813	0.045952	-0.345011	1	1
AC004156.3	0.101705	0.148594	0.132297	0.164357	0.013345	0.038019	-0.37842	1	1
AC004158.2	0.460169	0.710526	0.838913	0.686806	0.853639	0.367267	-0.0957068	1	1
AC004158.3	0	0.041945	0	0.011169	0	0.087069	0.175827	1	1
AC004166.6	0.190417	0.218098	0.211356	0.13497	0.19987	0.176365	-0.189275	1	1
AC004221.2	0	0	0.044155	0	0.052594	0	0.0262131	1	1
AC004231.2	0	0.051122	0.026483	0	0	0	-0.272787	1	1
AC004237.1	0	0.057701	0	0	0.060218	0	0.00136066	1	1
AC004257.3	1.13901	1.34603	1.1322	2.0227	1.68617	1.4574	0.437281	1	1
AC004381.6	3.10542	3.38972	3.64812	4.40627	4.72195	4.22091	0.346164	0.678229	1
AC004381.7	0.021559	0	0.007078	0.060284	0.052972	0	0.266661	1	1
AC004383.3	0.337718	0.44356	0.974442	0.257253	0.15679	0.195562	-1.14142	1	1
AC004410.3	0.099808	0.053416	0	0.124018	0.109711	0	0.192811	1	1
AC004447.2	5.51956	6.63883	6.46446	8.25231	6.85077	6.32956	0.160836	0.875045	1
AC004448.5	0	0	0	0	0.019271	0	0.0703793	1	1
AC004449.6	0.665516	1.1611	0.466482	0.851565	1.3127	0.951812	0.354219	1	1
AC004453.8	3.70502	4.0895	5.62226	2.39908	4.18785	6.14576	-0.111216	1	1
AC004460.1	0.082633	0.000904	0.00109	0	0	0	-0.298382	1	1
AC004463.6	1.00236	0.693656	1.02645	0.749732	0.385826	0.911483	-0.388209	1	1
AC004466.1	0.609777	0.663642	0.539053	1.19145	1.05548	1.21797	0.777454	1	1
AC004471.10	0.030601	0.02752	0.04923	0.023799	0	0.067464	-0.0598473	1	1
AC004471.9	0.200308	0.172792	0.212108	0.120408	0.007099	0	-0.952174	1	1
AC004490.1	0.016864	0	0	0	0	0	-0.0648178	1	1
AC004528.4	0	0	0	0	0.072643	0	0.253478	1	1
AC004538.3	0.503369	0.286246	0.475186	0.193707	0.288053	0.390162	-0.422963	1	1
AC004540.4	0.165535	0.051341	0	0	0.073084	0.203618	0.12389	1	1
AC004540.5	0.313519	0.469204	0.216637	0.343271	0.291579	0.146258	-0.27758	1	1
AC004637.1	0	0	0	0.048498	0.146014	0	0.59498	1	1
AC004691.5	0.058553	0	0	0	0	0	-0.213482	1	1
AC004692.4	0	0.082994	0	0	0.041568	0	-0.140803	1	1
AC004692.5	0.032416	0	0.166412	0.177044	0.240698	0.195929	0.768675	1	1
AC004702.2	0	0	0.057334	0	0	0.013968	-0.154551	1	1
AC004706.1	2.53954	2.51476	2.63003	2.1257	2.14055	2.3386	-0.244298	1	1
AC004771.1	1.5336	2.71847	0.52741	4.28702	2.37053	3.78196	1.03247	0.302368	1
AC004775.5	0.061526	0	0	0	0	0.067822	0.0139302	1	1
AC004797.1	15.1474	18.3298	17.9784	13.4592	14.5628	14.3842	-0.315409	0.357075	1
AC004812.1	0	0.277765	0	0	0	0	-0.80856	1	1
AC004824.1	0.103066	0.102497	0.090197	0.083653	0.100314	0.118137	-0.00224583	1	1
AC004837.3	0.071311	0.486858	0.572003	0.271675	0.003835	0	-1.23192	1	1
AC004837.5	0.081965	0.369347	0.052097	0.100592	0.059593	0.143986	-0.388569	1	1
AC004840.8	0.103408	0.050962	0	0.115456	0	0	-0.120724	1	1
AC004840.9	0.466728	0.699272	0.638771	0.771962	0.636592	0.805554	0.215887	1	1
AC004851.1	0.154431	0	0.060519	0	0.137727	0	-0.214095	1	1
AC004854.4	0.164118	0	0	0	0.089115	0.076685	-0.00654367	1	1
AC004878.2	0.014129	0	0	0.02767	0	0	0.0489665	1	1
AC004878.3	0.121589	0.314797	0.075025	0.101271	0.207069	0.4813	0.367683	1	1
AC004878.5	0.267846	0.276157	0.293076	0.29978	0.192281	0.160204	-0.264739	1	1
AC004878.6	0.08798	0.015674	0.067437	0.077242	0.044395	0.107793	0.132192	1	1
AC004878.7	0.031299	0.04288	0.042079	0	0.115503	0.056639	0.147731	1	1
AC004893.10	0.099665	0.02991	0.137154	0.099414	0.099761	0.035806	-0.0893523	1	1
AC004893.11	0.968632	1.00481	1.03013	1.26276	0.45548	1.3812	0.00536048	1	1
AC004895.4	0	0.135887	0.070102	0	0	0	-0.638621	1	1
AC004899.3	0	0	0	0	0	0.07434	0.256658	1	1
AC004924.1	0	0	0	0	0.044369	0	0.158043	1	1
AC004943.1	0.067584	0.053944	0.035273	0.048862	0.085091	0.082548	0.141313	1	1
AC004951.5	0.021415	0.095948	0.136252	0.051136	0.210443	0.093939	0.199848	1	1
AC004951.6	0.203632	0.179358	0.093336	0.28927	0.362759	0.206615	0.511705	1	1
AC004967.7	3.63495	3.74764	3.31876	3.93603	3.11345	3.21863	-0.0952145	1	1
AC004980.10	0.117765	0.319402	0.16284	0	0.149204	0.036666	-0.81586	1	1
AC004980.11	0.092974	0.048736	0.027378	0.155421	0.053628	0.062121	0.233743	1	1
AC004980.7	1.9663	1.41599	1.82121	0.866738	1.42953	2.09219	-0.263642	1	1
AC004980.8	0	0	0.064865	0	0.071917	0.037457	0.130265	1	1
AC004980.9	0.05819	0	0.128772	0.073386	0.069776	0.064362	0.0370619	1	1
AC004985.12	0.023141	0.03188	0.078737	0.146697	0.075542	0.062333	0.361309	1	1
AC004987.9	0.0943	0.145053	0.275174	0.437636	0.550309	0.713102	1.19639	1	1
AC004988.1	0	0	0	0.01089	0	0	0.0411633	1	1
AC005000.2	0.061772	0.034721	0.031056	0	0.034432	0	-0.305062	1	1
AC005003.1	2.59627	2.36348	2.22322	1.51458	1.65188	1.77295	-0.544308	0.774639	1
AC005007.3	0	0	0	0.046736	0	0	0.168214	1	1
AC005014.5	0	0.034627	0	0.024215	0	0	-0.0420717	1	1
AC005020.1	0.219837	0.588209	0.409206	0	0	0	-2.10087	1	1
AC005034.3	0	0	0.281694	0.035326	0.091548	0	-0.401508	1	1
AC005037.3	0.334335	0.43297	0.152654	0.40861	0.972893	0.650586	0.86465	1	1
AC005037.6	0	0.109056	0	0.212	0.109072	0	0.51077	1	1
AC005041.17	0.819347	0.916872	0.987712	0.773302	1.33641	2.13938	0.542054	1	1
AC005042.2	0.08069	0	0	0.04459	0.051648	0	0.0423061	1	1
AC005042.4	0.049011	0.062667	0.026133	0.120123	0.093862	0.050059	0.303613	1	1
AC005071.1	0.913444	0.342774	0.401743	0.497037	0.295967	0.358576	-0.44345	1	1
AC005076.5	1.05082	1.24371	0.974828	0.863138	0.507463	0.667788	-0.628968	1	1
AC005077.12	0.501201	0.832754	0.635688	0.53499	1.06718	0.477328	0.0327288	1	1
AC005077.14	1.78535	1.65888	2.17101	2.67279	2.62564	2.7419	0.453761	0.790771	1
AC005077.8	0	0	0	0	0.059498	0	0.208193	1	1
AC005077.9	0	0	0.122776	0	0.232127	0	0.273335	1	1
AC005082.1	0.664861	0.653615	0.629603	0.566683	0.524013	0.580407	-0.216002	1	1
AC005082.12	0	0	0.017842	0	0	0	-0.0685415	1	1
AC005086.3	0	0	0	0.049599	0	0.022055	0.25029	1	1
AC005104.3	0.658847	0.89779	0.553285	0.85123	0.756785	1.28328	0.360548	1	1
AC005105.2	0	0.052256	0	0	0	0	-0.189744	1	1
AC005152.2	0.053283	0	0	0.040094	0.035173	0.016844	0.119587	1	1
AC005152.3	0	0	0.055497	0	0	0	-0.199966	1	1
AC005154.6	5.32206	6.89459	5.19303	5.13723	5.09504	6.65904	-0.0807921	1	1
AC005154.7	0.375578	0.297124	0.215765	0.262777	0.31862	0.436763	0.113337	1	1
AC005154.8	0.394431	0.452926	0	0.450321	0.194417	0.345407	0.131019	1	1
AC005162.5	0	0	0	0	0.071485	0	0.247095	1	1
AC005189.6	0.252071	0	0	0.161175	0	0	-0.23991	1	1
AC005197.2	0	0.21269	0	0	0.046303	0	-0.491218	1	1
AC005220.3	0	0.047132	0.038902	0	0	0	-0.301549	1	1
AC005224.2	0.390458	0.616885	0.596927	0.395502	0.491561	0.280054	-0.389525	1	1
AC005229.1	1.97054	3.2068	2.23974	2.4826	3.17599	3.70257	0.284082	1	1
AC005237.2	0	0.091954	0	0.125591	0.094334	0	0.338476	1	1
AC005253.2	1.14617	1.00386	0.72562	0.805009	0.964448	0.455084	-0.356778	1	1
AC005255.3	0.105099	0.189035	0	0.157918	0.103154	0.240375	0.36927	1	1
AC005262.3	0	0	0	0	0	0.056493	0.198302	1	1
AC005264.2	0.076785	0	0.048211	0.107249	0.122892	0.033034	0.338775	1	1
AC005280.1	0	0.004118	0	0	0.002908	0	-0.00417198	1	1
AC005288.1	0.032703	0	0	0	0	0	-0.123272	1	1
AC005304.1	0.39477	0	0.069542	0	0	0	-1.17437	1	1
AC005306.3	0.097593	0.219334	0.354723	0.410448	0.166355	0.726917	0.652903	1	1
AC005307.1	0	0	0.045654	0.035732	0.092198	0	0.249694	1	1
AC005326.2	0	0	0	0.174068	0.099137	0	0.780996	1	1
AC005329.7	0.364125	0.134513	0.321035	0.299945	0.407382	0.174239	0.044836	1	1
AC005330.2	0.264005	0.114443	0.150119	0.54594	0.525322	0.41525	1.01639	1	1
AC005336.4	5.95709	5.28335	4.38559	2.36532	2.84052	2.68237	-0.990986	0.152407	1
AC005339.2	0	0	0.162443	0	0	0	-0.523967	1	1
AC005355.2	2.09912	1.57551	1.96681	2.61479	1.66019	2.16674	0.143476	1	1
AC005356.1	0.232343	0.189976	0.045601	0.166955	0.149283	0	-0.306552	1	1
AC005358.1	0.243789	0.18567	0.201039	0.133987	0.160286	0.404044	0.068168	1	1
AC005363.9	2.34917	2.70348	3.18687	2.75175	2.16614	2.40659	-0.198931	1	1
AC005387.2	0.077304	0.244533	0.070274	0	0.067897	0	-0.804909	1	1
AC005387.3	0.331795	0.247558	0.04552	0.061924	0.142456	0.247583	-0.298286	1	1
AC005391.2	0	0	0	0.115739	0	0	0.384292	1	1
AC005488.1	0.124427	0.203407	0.619229	0	0.301475	0	-0.989157	1	1
AC005488.11	0.079745	0	0.109833	0.090186	0.061377	0.050699	0.0169716	1	1
AC005498.3	0	0.131992	0.168376	0	0.312818	0.265891	0.47867	1	1
AC005517.3	1.03775	0.450446	0.990991	1.56286	1.3677	1.47257	0.708905	1	1
AC005519.4	0.248147	0.785323	0.59751	0.564716	0.574841	0.233561	-0.228886	1	1
AC005522.7	0	0.030147	0	0.03977	0	0.140922	0.449443	1	1
AC005523.2	0	0	0	0	0.080991	0	0.27873	1	1
AC005523.3	0	0.095995	0	0	0	0	-0.332849	1	1
AC005532.5	0.045757	0	0	0	0	0.127149	0.246851	1	1
AC005534.6	0	0.048753	0.046476	0.16643	0.28277	0.071946	0.915656	1	1
AC005534.8	0.142948	0.056152	0.21991	0.120896	0.069026	0.133875	-0.203136	1	1
AC005537.2	0.058034	0.051248	0.141496	0.383134	0.278235	0.185068	0.944913	1	1
AC005540.3	0	0.771045	0.353286	0.121973	0.254819	0.249118	-0.609317	1	1
AC005546.2	0.349287	0.154194	0.390809	0	0.395237	0.510264	-0.015006	1	1
AC005550.3	0	0	0	0.019413	0.011039	0.013644	0.158043	1	1
AC005559.2	0.402258	0.003295	0.116476	0.023798	0.011812	0	-1.13746	1	1
AC005559.3	0	0.047097	0.02882	0	0	0.038485	-0.132071	1	1
AC005562.1	9.0137	4.88082	5.40865	4.94618	11.1954	5.55676	0.127407	1	1
AC005592.1	0	0.027938	0	0	0	0	-0.105258	1	1
AC005592.2	0.390555	0.511882	0.462783	0.419104	0.300909	0.507057	-0.150202	1	1
AC005592.3	0.02825	0.025405	0	0	0	0.03114	-0.0800363	1	1
AC005594.3	0.080347	0.121074	0.100466	0.197885	0.216938	0.190558	0.516575	1	1
AC005606.1	0.073322	0.065146	0.095885	0.067427	0.076389	0.050473	-0.114642	1	1
AC005606.14	0	0	0	0	0	0.29231	0.82237	1	1
AC005609.1	0.128353	0.075942	0.232592	0.171762	0.090736	0.084762	-0.187322	1	1
AC005614.3	0.089301	0.055507	0.012673	0.052126	0.093118	0.057774	0.104346	1	1
AC005614.5	0.586065	0.174461	0	0.284442	0	0	-0.805775	1	1
AC005618.1	0.032052	0.014744	0.020811	0.021191	0.013943	0.014222	-0.0684849	1	1
AC005618.6	0	0.063265	0.011838	0.022892	0.041914	0.129784	0.331175	1	1
AC005624.2	0	0.320815	0	0.05323	0	0.38681	0.208251	1	1
AC005625.1	0	0.072537	0	0	0.131346	0	0.167453	1	1
AC005682.5	2.74871	3.02773	3.59818	4.28291	3.45905	2.71276	0.114083	1	1
AC005682.6	0.051377	0.047687	0.065988	0	0.038734	0	-0.391149	1	1
AC005682.7	0.028529	0	0.074833	0	0.124452	0.110754	0.337097	1	1
AC005686.1	0	0	0.109989	0	0	0	-0.375559	1	1
AC005702.1	3.09992	3.17228	3.32297	2.85473	3.49525	2.78393	-0.105704	1	1
AC005702.2	1.3681	1.01936	1.88087	0.435772	1.26956	1.15017	-0.558156	1	1
AC005702.3	1.09275	0.497516	1.28154	0.519956	0.660741	0.965373	-0.399323	1	1
AC005702.4	1.40966	0.895116	1.34752	0.800467	2.20699	1.63901	0.282268	1	1
AC005722.4	0.02403	0	0.001675	0	0	0	-0.0979894	1	1
AC005730.2	0	0	0	0	0.060055	0.116293	0.549019	1	1
AC005740.3	0	0	0	0	0.04802	0	0.171588	1	1
AC005740.4	0.110203	0.099439	0.120962	0	0	0	-0.919932	1	1
AC005740.6	0.064225	0.087074	0.118642	0.110317	0.258616	0.176993	0.49425	1	1
AC005754.7	0.061901	0	0	0	0.142705	0.132436	0.561869	1	1
AC005754.8	0.044493	0	0.02388	0.056656	0.049518	0.088462	0.354052	1	1
AC005757.6	0	0.03594	0.150672	0	0	0	-0.590225	1	1
AC005757.7	0	0	0.082283	0	0.01609	0.110344	0.124248	1	1
AC005775.2	0.191198	0	0.034124	0.155111	0.061095	0	-0.0362091	1	1
AC005776.1	0.138456	0	0	0.124248	0	0	-0.0499889	1	1
AC005779.1	0	0	0.112044	0	0	0	-0.381558	1	1
AC005779.2	0	0	0	0	0.088148	0.139901	0.677993	1	1
AC005783.1	0.086759	0.026528	0.033498	0.022942	0	0.057382	-0.207103	1	1
AC005785.2	0.31693	0.322179	0.208247	0.721194	0.391223	0.427685	0.618986	1	1
AC005786.3	0	0	0.006453	0	0	0	-0.0232109	1	1
AC005786.7	2.52319	2.69776	2.37265	4.29049	4.05368	3.56158	0.586569	0.504164	1
AC005789.11	0.427977	0.291994	0.382309	0.900765	0.589935	0.788294	0.814291	1	1
AC005795.1	0.559115	1.14546	0.597052	0.998156	1.49728	1.20918	0.573752	0.687656	1
AC005822.1	0.033605	0.060442	0.181349	0.122662	0.176821	0.122653	0.277423	1	1
AC005841.1	0.446356	0.338814	0.367114	0.512256	0.392127	0.504182	0.193575	1	1
AC005884.1	0.186563	0	0.076222	0	0.039183	0.10879	-0.300291	1	1
AC005932.1	0.024308	0.039504	0.081796	0.087449	0.238086	0.069567	0.548182	1	1
AC005943.4	0.729065	0.286608	0.476189	0.505393	0.346381	0.419207	-0.213196	1	1
AC005943.5	1.66268	1.87248	1.73708	2.16991	1.83271	2.73324	0.295985	0.774639	1
AC005944.2	0.001255	0	0	0.020315	0	0	0.0700957	1	1
AC005954.3	0	0	0.048657	0.135476	0.089414	0.118203	0.74645	1	1
AC005954.4	0.067012	0	0.201081	0	0	0.059232	-0.577929	1	1
AC006011.4	25.6399	27.6886	25.4985	29.986	24.9615	34.0574	0.135666	0.594412	1
AC006014.1	0.691566	0.884115	0.502868	0.748351	0.215947	0	-0.904464	1	1
AC006014.10	0.221613	0.156897	0.194345	0.133416	0.188973	0.163123	-0.163281	1	1
AC006014.7	1.44152	1.13548	0	1.27224	0.60678	0	-0.422393	1	1
AC006014.8	0.051537	0.114577	0.036516	0.170448	0.149556	0.087798	0.418485	1	1
AC006023.8	0	0	0	0.046069	0	0	0.164831	1	1
AC006024.4	0.217318	0.082247	0.194898	0.115216	0.256786	0.351805	0.3149	1	1
AC006026.10	0	0.016099	0.0576	0.106091	0.015965	0.157604	0.533307	1	1
AC006026.9	0.036488	0.0114	0.062008	0.014988	0.011153	0.028325	-0.18088	1	1
AC006033.22	0.133768	0.238643	0.21812	0.107701	0.338822	0.239765	0.112209	1	1
AC006042.6	0.183154	0.176477	0.173697	0.2993	0.219009	0.162362	0.19253	1	1
AC006042.7	0.056008	0.072249	0	0	0.058679	0	-0.220483	1	1
AC006042.8	0.031538	0.020273	0.025369	0.024528	0	0.015644	-0.124986	1	1
AC006111.1	0.192734	0.062124	0.151628	0.163636	0.212601	0.324475	0.437656	1	1
AC006116.1	0	0	0	0.156418	0	0	0.496173	1	1
AC006116.12	0	0	0.058137	0.053083	0.127788	0	0.351818	1	1
AC006116.17	0.164394	0.120962	0.07213	0.023246	0.079704	0.128828	-0.287084	1	1
AC006116.19	0.165758	0	0	0	0.073914	0	-0.278116	1	1
AC006116.20	0.423777	0.24692	0.329653	0.114298	0.316251	0.230888	-0.436025	1	1
AC006116.21	0	0	0	0	0.041625	0.105513	0.474479	1	1
AC006116.22	0.01067	0	0.008068	0	0.019032	0.023524	0.0823813	1	1
AC006116.24	0	0	0.032071	0.134014	0.173236	0.116054	0.959602	1	1
AC006116.27	0	0.056146	0	0.094778	0.035761	0.098556	0.479374	1	1
AC006126.3	0	0	0	0.013345	0.036217	0	0.174954	1	1
AC006126.4	0.447362	0.421419	0.417127	0.898341	1.44516	1.58486	1.34135	0.375208	1
AC006129.1	0	0.090692	0.046606	0	0.093609	0	-0.138516	1	1
AC006129.4	0	0.092966	0.049024	0	0	0.029726	-0.359069	1	1
AC006132.1	1.16068	0.587555	0.265476	0.440081	0.986099	0.393487	-0.155368	1	1
AC006159.3	0.127473	0	0.232057	0.120571	0.066003	0.081581	-0.206369	1	1
AC006159.4	0.008964	0.102013	0.11911	0.182243	0.064143	0	0.0225611	1	1
AC006159.5	0.259827	0.218457	0.195678	0.25789	0.095201	0.264816	-0.103753	1	1
AC006160.4	0	0	0.019532	0	0	0	-0.07596	1	1
AC006160.5	0.078451	0.08333	0	0.144128	0.242481	0.034047	0.552638	1	1
AC006195.2	0	0.02257	0.030147	0	0	0	-0.193159	1	1
AC006262.4	1.53195	1.13406	1.23155	7.91473	7.93856	7.47635	2.43499	0.000319863	0.0233433
AC006262.5	2.52115	1.96694	2.77973	4.84006	4.6646	5.84582	1.00345	0.134512	1
AC006262.6	0.923966	0.685359	0.532023	3.00221	2.9243	3.1658	1.87655	0.0656714	1
AC006273.4	1.38926	1.05325	1.22593	0.685487	0.488203	0.633814	-0.923532	0.687656	1
AC006273.5	9.06577	9.84106	9.00082	5.47766	4.94906	3.70656	-1.00112	0.044289	1
AC006273.7	0.314187	0.148008	0.213325	0.274574	0.157605	0.263247	0.00342539	1	1
AC006277.2	0.064342	0	0.093781	0	0.053067	0.098718	-0.0277112	1	1
AC006369.2	0	0	0	0.035453	0	0	0.127094	1	1
AC006377.1	0	0	0.124223	0	0	0.111173	-0.0473646	1	1
AC006378.2	0.260539	0.117213	0.264799	0.055313	0.177384	0.02681	-0.703444	1	1
AC006435.1	2.7e-05	0.021529	2.2e-05	0	0.000209	0.034805	0.0437537	1	1
AC006445.7	0	0.060335	0	0	0.040296	0	-0.0724716	1	1
AC006445.8	0	0.032989	0	0	0.032496	0	-0.00664365	1	1
AC006458.3	0.049441	0	0	0	0	0	-0.17945	1	1
AC006460.2	0.081496	0.075436	0.168104	0.117009	0.240232	0.110349	0.248735	1	1
AC006461.2	0	0	0	0	0	0.12898	0.421613	1	1
AC006480.1	0.31504	0	0.091925	0.109297	0	0.170233	-0.276313	1	1
AC006483.5	0.161733	0	0.046832	0.014965	0.015401	0.082125	-0.273505	1	1
AC006486.1	1.00861	0.973694	1.05847	0.642495	0.671506	0.616214	-0.601145	1	1
AC006486.9	0.536776	0.524159	0.539202	0.003954	0.005343	0.002003	-2.37161	0.500083	1
AC006538.1	0.37765	0.326484	0.390695	0.395728	0.515456	0.382568	0.1536	1	1
AC006538.4	0	0	0	0	0.282859	0	0.802919	1	1
AC006547.13	1.58231	1.15253	1.44328	1.85988	1.78157	2.34081	0.445603	0.754111	1
AC006547.14	0.054039	0.08069	0.023968	0.114588	0.045074	0.138988	0.321512	1	1
AC006547.15	0	7.6e-05	0.00021	0	0.002768	0.092437	0.321886	1	1
AC006548.19	0.01514	0	0	0	0	0	-0.0573416	1	1
AC006557.1	0.308862	0.138883	0	0.14545	0.126355	0	-0.368123	1	1
AC006942.4	0.335176	0.168642	0.415196	0.355204	0.088259	0.516144	0.0161243	1	1
AC006946.12	0.292383	0.058009	0.120057	0.064081	0.0021	0.071623	-0.736088	1	1
AC006946.16	0.579049	0.586712	0.366134	0.653835	0.68386	0.516125	0.19329	1	1
AC006946.17	0.17731	0.182972	0.075586	0.112322	0.307336	0.438643	0.580422	1	1
AC006947.1	0	0.073459	0.025409	0.024815	0	0	-0.247119	1	1
AC006953.1	0	0.138883	0	0.120107	0.269889	0.170233	0.846337	1	1
AC006978.6	1.3495	0.970957	0.880632	1.54566	1.84406	1.41851	0.500265	0.726745	1
AC006994.2	0.110318	0	0	0	0	0	-0.375559	1	1
AC006994.3	0	0	0	0.00139	0	0	0.00379103	1	1
AC006995.8	0.127224	0.124915	0.133994	0.114153	0.130941	0.184604	0.0608393	1	1
AC007000.10	0.126209	0.134605	0.06479	0.036994	0.078903	0.065716	-0.347161	1	1
AC007000.11	0.185317	0.544214	1.05268	0.254448	0.870231	0.301376	-0.292502	1	1
AC007000.12	0.301294	0.446781	0.145232	0.304886	0.280449	0.281793	-0.0571653	1	1
AC007014.1	0	0.028152	0.023502	0	0.027918	0	-0.0871891	1	1
AC007036.4	0	0	0.004264	0	0	0	-0.0155153	1	1
AC007036.5	0.018375	0.083992	0.061563	0.097046	0.065324	0.09081	0.206741	1	1
AC007038.7	0.294748	0.194316	0.180371	0.120493	0.194346	0.262681	-0.157345	1	1
AC007040.11	0.030981	0.10401	0.062571	0.057877	0.022613	0.190922	0.160344	1	1
AC007040.5	0.032601	0.093587	0	0	0	0	-0.425775	1	1
AC007040.6	0.13353	0.278179	0.505343	0.148265	0.435506	0.073824	-0.348968	1	1
AC007040.7	0.398218	0.402554	0.229755	0.078199	0.169289	0.142743	-0.902266	1	1
AC007041.2	0.034095	0.017075	0.144658	0	0	0.021371	-0.53576	1	1
AC007050.17	0.059312	0	0	0	0	0	-0.213482	1	1
AC007064.24	0.045266	0.073559	0	0.063323	0.058127	0.078735	0.207619	1	1
AC007064.25	0	0	0	0.04072	0	0	0.147801	1	1
AC007078.4	0	0.039447	0	0.031816	0	0.096769	0.277017	1	1
AC007098.1	0	0.014458	0	0	0	0	-0.0535889	1	1
AC007099.1	0.375457	0.486921	0.573523	0.081359	0.066282	0.086194	-1.59757	1	1
AC007114.1	0	0.433149	0	0.102269	0	0	-0.775	1	1
AC007126.1	0	0.00671	0	0	0	0.005341	-0.00818696	1	1
AC007128.1	0.52237	0.764968	0.470423	0.691914	1.03065	0.684002	0.351059	1	1
AC007161.5	0	0.053348	0	0	0	0	-0.193159	1	1
AC007163.3	0	0.020324	0	0.05273	0	0	0.112382	1	1
AC007163.6	0	0.093797	0	0.040509	0	0.06208	0.019336	1	1
AC007182.6	0.101959	0	0	0.185869	0	0	0.223426	1	1
AC007193.6	0.212384	0.301942	0.141416	0.440583	0.290343	0.626651	0.723028	1	1
AC007216.1	0.080373	0.077325	0.063395	0.060089	0.073323	0.094938	0.0047227	1	1
AC007228.11	0.116257	0.102773	0.079972	0.113	0.072601	0.199785	0.156661	1	1
AC007228.8	0.124025	0.02188	0.096055	0.077905	0.033002	0.297421	0.325995	1	1
AC007228.9	0.008722	0.007844	0.047379	0.094512	0.093235	0	0.34962	1	1
AC007229.3	0.11245	0.34451	0.316588	0.08425	0.200573	0.618541	0.127789	1	1
AC007238.1	0.288272	0.427262	0.266827	0.116591	0.502984	0.244139	-0.158887	1	1
AC007246.3	7.03171	6.49017	5.4329	6.00119	5.08411	4.80143	-0.287493	0.736624	1
AC007249.3	0.243832	0.102885	0	0	0	0.09533	-0.632666	1	1
AC007255.8	0.390425	0.139781	0.192193	0.188609	0.250161	0.128293	-0.24428	1	1
AC007256.5	0.050434	0.007484	0.012714	0.013031	0	0.027705	-0.102212	1	1
AC007276.5	0.887092	0.875106	0.942571	0.73903	0.79858	0.923352	-0.153035	1	1
AC007278.3	0	0	0	0	0.011624	0	0.0448478	1	1
AC007279.2	0.092068	0.105365	0.238948	0.306652	0.34802	0.192606	0.568722	1	1
AC007283.4	0.119155	0.115618	0.104675	0	0.097178	0	-0.61245	1	1
AC007285.6	0.391467	0.29219	0.224409	0	0	0.208946	-1.15512	1	1
AC007285.7	0.241485	0.093069	0.208457	0.134371	0.212706	0.118957	-0.147095	1	1
AC007292.1	0	0.054358	0.110967	0	0.084624	0	-0.240888	1	1
AC007292.3	0.10271	0.04617	0.126828	0.097583	0.022726	0.134468	-0.0634287	1	1
AC007292.4	0	0	0	0	0	0.115254	0.38138	1	1
AC007292.6	0.272635	0.133856	0.320882	0.351011	0.070659	0.35895	0.041731	1	1
AC007292.7	0.104977	0	0.158632	0	0	0.101418	-0.437055	1	1
AC007308.6	0.057912	0.029355	0.031056	0.02252	0	0.102904	0.0136773	1	1
AC007318.5	37.4241	41.4664	37.0145	36.4273	34.7169	34.1207	-0.17718	0.428	1
AC007319.1	0.309112	0.658211	0.104493	0.143437	0.137445	0.342013	-0.562952	1	1
AC007326.9	0.159152	0.123114	0	0.232608	0.157875	0.137896	0.440719	1	1
AC007347.1	0.097595	11.9802	13.8802	12.3529	12.8471	14.1711	0.55549	0.138148	1
AC007349.5	0.05313	0	0	0	0	0	-0.193159	1	1
AC007362.1	9.54831	8.26499	9.11814	16.309	15.3273	17.6208	0.823564	0.0160921	0.535067
AC007362.3	0.482749	0.191747	0.270013	0.27514	0.647389	0.375692	0.312886	1	1
AC007364.1	0	0	0	0.057677	0	0	0.204904	1	1
AC007365.1	0	0	0.021642	0	0	0.059315	0.124853	1	1
AC007365.3	0.458614	0.066705	0.219964	0.318944	0.087957	0.145798	-0.297131	1	1
AC007382.1	1.76233	1.04366	1.19352	0.99559	1.1268	0.805269	-0.440533	1	1
AC007383.3	2.69745	2.24861	1.66937	1.32156	1.76337	1.77439	-0.453843	0.774639	1
AC007386.3	0.074827	0.170143	0	0.061911	0.10649	0.040657	-0.100953	1	1
AC007386.4	0	0.058344	0	0	0	0	-0.210115	1	1
AC007389.1	0	0	0	0.093894	0.050619	0	0.46626	1	1
AC007389.3	0	0	0	0	0	0.030428	0.109609	1	1
AC007390.5	25.259	26.9405	24.174	24.675	26.968	26.6612	-0.00286319	1	1
AC007392.3	0	0.030434	0	0	0	0	-0.112491	1	1
AC007395.3	0	0	0.055251	0	0	0	-0.199966	1	1
AC007401.1	0.007231	0.005098	0.005097	0.003351	0.005231	0.006714	-0.00897256	1	1
AC007401.2	0.364638	0.501002	0.494694	0.275242	0.39669	0.47635	-0.218764	1	1
AC007405.2	0.021884	0	0.035207	0	0	0.024124	-0.118396	1	1
AC007405.6	0	0	0	0.245673	0	0.136795	1.00558	1	1
AC007421.1	0.135002	0	0.109831	0.169907	0.026034	0	-0.133149	1	1
AC007461.1	0	0.021352	0.001577	0.135692	0.316248	0.207449	1.36397	1	1
AC007551.1	0.009084	0	0.226524	0.152606	0	0	-0.223801	1	1
AC007551.3	0.076003	0.079313	0.068258	0.078748	0.073629	0.113853	0.0870914	1	1
AC007560.1	0.084057	0.162909	0.143093	0.455595	0.205719	0.092659	0.539897	1	1
AC007566.10	0.440816	0.626219	0.618137	0.398189	0.484117	0.906918	0.0390657	1	1
AC007620.3	4.26206	3.07774	2.5037	2.03905	2.62652	2.3348	-0.507542	0.629552	1
AC007690.1	0.025097	0	0.034118	0.00976	0.022457	0	-0.0968536	1	1
AC007731.1	0.064746	0.052534	0.010802	0.186688	0.024808	0.021742	0.260589	1	1
AC007742.3	0.083552	0.024484	0.003209	0	0.08812	0.06028	0.0959178	1	1
AC007742.7	0	0	0	0	0.013084	0	0.0485229	1	1
AC007743.1	0.197473	0.248822	0.258643	0.228107	0.424616	0.230214	0.193755	1	1
AC007773.1	1.01996	0.550686	0.641338	0.240213	0	0.170233	-1.74733	0.500083	1
AC007773.2	1.07455	1.25471	1.23804	0.449907	1.04018	1.35106	-0.328813	1	1
AC007790.4	0.059245	0	0	0	0	0	-0.213482	1	1
AC007796.1	0	0.065437	0	0.090291	0	0	0.0730992	1	1
AC007842.1	0	0.201091	0	0	0	0	-0.626041	1	1
AC007875.2	0	0	0.047293	0	0	0	-0.172547	1	1
AC007875.3	0.048072	0	0	0.068232	0	0	0.0614652	1	1
AC007879.1	0.092792	0	0	0	0.099259	0	0.0104522	1	1
AC007879.2	0	0.089435	0	0.007406	0.107215	0.378228	0.887199	1	1
AC007879.3	0	0	0	0.05713	0	0	0.201607	1	1
AC007879.4	0	0	0	0.065394	0.037494	0	0.342989	1	1
AC007879.5	0.070381	0.069953	0.070515	0.119865	0.230126	0.381713	0.897855	1	1
AC007879.7	0.169452	0.025691	0.08688	0.776696	0.872603	1.12119	2.23411	0.250125	1
AC007881.1	0	0.138883	0	0	0	0	-0.460199	1	1
AC007881.4	0.657778	0.702212	0.04484	0.474004	0.840356	0.488851	0.259675	1	1
AC007899.3	0.030344	0.079983	0	0.023246	0	0	-0.29079	1	1
AC007919.2	0	0.10174	0.07463	0	0	0	-0.564085	1	1
AC007952.4	0.065114	0.123652	0.053245	0.042615	0	0	-0.571455	1	1
AC007952.5	0.166317	0.180509	0.121282	0.194204	0.146871	0.135649	-0.00636654	1	1
AC007952.6	0.965292	0.683256	0.849145	0.798038	0.692269	0.449478	-0.344877	1	1
AC007956.1	6e-05	0.000774	0	5e-06	0.000113	0.000957	-0.00010347	1	1
AC007969.4	0	0.535171	0.167148	0	0	0.149734	-1.05491	1	1
AC007969.5	4.90882	4.53151	6.04275	4.24055	3.60617	5.11309	-0.287983	0.711743	1
AC007970.1	0.606156	0.563084	0.330466	0.144447	0.532902	0.118544	-0.707169	1	1
AC008073.7	0	0.026304	0.029893	0.040036	0.015952	0	-0.00505474	1	1
AC008074.3	0	0	0	0	0.094784	0	0.321886	1	1
AC008074.5	0.16991	0	0.086869	0.083991	0.048156	0	-0.330939	1	1
AC008085.1	0	0	0	0	0	0.1111	0.369676	1	1
AC008088.4	0.512503	0.277765	0.572529	0.128686	0.245777	0.091196	-1.07414	1	1
AC008122.1	0	0.061726	0	0	0	0	-0.223537	1	1
AC008132.12	1.85031	2.33621	2.77418	2.5871	2.40061	2.33094	0.0319782	1	1
AC008132.13	0.065684	0.042426	0.05533	0.028363	0.005462	0.04598	-0.254218	1	1
AC008132.14	0	0	0	0.018891	0.043678	0	0.221277	1	1
AC008147.2	0	0.138883	0	0.126298	0.168964	0	0.368597	1	1
AC008264.4	0	0.056764	0	0	0	0	-0.206739	1	1
AC008267.1	0.066166	0.005117	0	0.015438	0.035405	0.026986	0.0128711	1	1
AC008278.2	0	0.30561	0	0	0	0	-0.869595	1	1
AC008280.1	0.145171	0	0	0	0.144138	0	-0.0135988	1	1
AC008372.1	0.072572	0.187047	0	0.422193	0.137727	0	0.538622	1	1
AC008391.1	0	0	0.00861	0.093945	0	0.256193	0.907118	1	1
AC008394.1	0	0	0	0.037223	0	0	0.134029	1	1
AC008427.2	0.173968	0.06361	0.085344	0.163932	0.094411	0.116954	0.0849421	1	1
AC008440.10	1.79535	2.50545	1.95948	0.454615	0.301857	0.43833	-2.11227	0.125219	1
AC008440.5	0.103074	0	0.007318	0	0	0.000679	-0.371768	1	1
AC008443.1	0.721821	1.10015	0.749164	0.805865	1.78374	0.773075	0.309035	1	1
AC008555.2	0.022343	0	0	0	0	0	-0.0833405	1	1
AC008592.3	0.157003	0.488833	0.235114	0.294231	0.344422	0.190876	-0.0880372	1	1
AC008592.8	0.084697	0	0	0	0	0	-0.298382	1	1
AC008674.1	0	0	0	0	0.019282	0	0.0703793	1	1
AC008686.1	0	0	0	0	0.010727	0	0.0411632	1	1
AC008697.1	0.12374	0.261953	0.070877	0.250932	0	0	-0.428923	1	1
AC008703.1	0	0.025524	0	0	0.017602	0	-0.0312298	1	1
AC008703.2	0.078273	0	0	0	0	0	-0.276011	1	1
AC008731.1	1.14614	4e-06	2.4e-05	8e-06	1e-05	1.4096	0.200884	1	1
AC008738.2	0	0	0	0.120107	0	0	0.395879	1	1
AC008746.12	0.028731	0.080746	0.222446	0.300499	0.160949	0.127675	0.426322	1	1
AC008746.3	0	0	0.042787	0.185811	0.110015	0.157374	0.973564	1	1
AC008746.5	1.47418	0.818643	0.778389	0.505219	0.646938	0.767611	-0.620038	1	1
AC008752.3	0	0	0	0	0	0.139629	0.452455	1	1
AC008753.6	0.177192	0.303166	0.183622	0.089547	0.297659	0.06211	-0.35578	1	1
AC008781.7	0.258078	0.05278	0	0.006189	0.209575	0.128871	0.0516526	1	1
AC008850.3	0	0	0.051474	0	0	0	-0.186321	1	1
AC008937.3	0.111424	0.352247	0.142092	0.026282	0.143752	0.275279	-0.27973	1	1
AC008948.1	0.029248	0.026304	0	0.045116	0	0.032241	0.066194	1	1
AC008949.1	0.009705	0.005653	0.010441	0.009796	0.024513	0.036636	0.1523	1	1
AC008982.2	0	0	1.86914	0	0	0.45479	-1.46178	0.500083	1
AC009005.2	2.65158	2.52315	2.32464	2.2478	1.79389	2.59169	-0.205004	1	1
AC009014.3	0	0.042739	0.022356	0.010807	0.024786	0	-0.102956	1	1
AC009052.12	0	0	0	0.132581	0	0.258609	1.02249	1	1
AC009060.1	0	0	0.048907	0	0.0535	0	0.0122189	1	1
AC009061.1	0.067138	0.060913	0.06469	0.076782	0.091523	0.043705	0.0362734	1	1
AC009065.2	0.547369	0.377958	0.185012	0.351034	0.26654	0.522225	-0.000319377	1	1
AC009095.4	0.264458	0.123944	0.119469	0.213227	0.25123	0	-0.0940483	1	1
AC009107.1	0.084077	0.063507	0.076058	0.064284	0.070096	0.109806	0.0324451	1	1
AC009120.10	0.097535	0.087715	0	0.02478	0.084276	0	-0.223844	1	1
AC009120.3	0.715039	1.12277	1.12353	0.815369	0.833473	1.15554	-0.1044	1	1
AC009120.4	0.227411	0.069185	0.121543	0	0	0.08241	-0.808929	1	1
AC009120.5	0.799851	0.496924	0.683831	0.593448	1.3831	0.667082	0.323864	1	1
AC009120.6	0.964481	0.601455	1.05161	0.766264	2.62854	1.05479	0.654462	1	1
AC009120.8	0	0	0.149367	0	0	0	-0.488272	1	1
AC009133.12	2.95669	1.24549	3.71177	2.82397	2.91556	2.91676	0.0866256	1	1
AC009133.14	1.57044	1.31711	1.599	1.20418	1.42822	1.419	-0.171004	1	1
AC009133.20	0	0.163597	0.321807	0.171666	0.544954	0.031367	0.359347	1	1
AC009227.2	0.060144	0.011433	0.07232	0.015592	0.061225	0.031312	-0.110659	1	1
AC009236.1	0.063699	0.409267	0.060372	0.249529	0.23277	0.355994	0.394155	1	1
AC009236.2	0.074746	0	0.047947	0	0	0	-0.414116	1	1
AC009237.11	0	0	0	0.074473	0	0	0.256659	1	1
AC009237.8	0.032466	0.082641	0.168925	0.058075	0.131107	0.033787	-0.155779	1	1
AC009245.3	5.37836	6.69905	7.68937	5.11974	5.56072	6.25143	-0.256903	0.743597	1
AC009262.2	0.157052	0.097879	0.021643	0.060092	0.056031	0	-0.422041	1	1
AC009299.2	0.239141	0.207866	0.267516	0.138857	0.180854	0.129207	-0.426982	1	1
AC009299.3	2.78721	1.8158	1.56506	2.45322	1.74329	1.33755	-0.183586	1	1
AC009299.4	2.60487	3.23847	2.56763	1.66558	2.18788	1.74127	-0.594324	0.607696	1
AC009299.5	1.16957	0.515714	6.76524	0.813129	1.79584	7.58811	0.222997	1	1
AC009302.2	1.28534	0.725751	1.12056	0.825656	0.638136	0.994336	-0.342155	1	1
AC009303.1	0	0.038472	0	0	0.064202	0.047156	0.228612	1	1
AC009303.3	0.070054	0.279386	0	0.105093	0.021129	0	-0.545484	1	1
AC009336.1	0	0.138883	0	0.36032	0.198765	0.311449	1.25751	1	1
AC009336.24	0	0	0	0.02431	0	0	0.0883435	1	1
AC009403.2	4.02843	3.46005	3.11616	1.98188	2.71394	3.02091	-0.477516	0.648133	1
AC009404.2	0.949111	0.853165	1.24379	1.09725	1.07873	0.947954	-0.00216054	1	1
AC009413.2	0	0	0.045144	0.180612	0	0	0.396325	1	1
AC009469.1	0.08009	0.247472	0.090052	0.075237	0.089746	0.132322	-0.255888	1	1
AC009473.1	0	0	0.071373	0.052069	0	0	-0.0682816	1	1
AC009480.1	0	0.078499	0.085066	0	0.275454	0	0.25873	1	1
AC009495.3	0	0	0	0	0.081656	0	0.281856	1	1
AC009495.4	0	0	0	0	0.047251	0	0.168213	1	1
AC009501.4	1.7542	1.30146	1.59065	1.33823	1.36772	1.6386	-0.125092	1	1
AC009505.2	0.02632	0.054322	0.066122	0	0.010446	0	-0.442438	1	1
AC009506.1	0.938096	1.45331	1.29404	1.27852	1.61458	1.53454	0.20717	1	1
AC009506.2	0.109725	0.049105	0.043478	0.134886	0	0.029385	-0.111022	1	1
AC009518.8	0	0	0	0	0.051712	0	0.185006	1	1
AC009531.2	0	0	0.037267	0	0	0	-0.137523	1	1
AC009542.2	0	0	0	0.138372	0.045655	0	0.569628	1	1
AC009948.5	7.42282	7.70623	5.84633	10.1958	10.5108	9.90224	0.49897	0.264463	1
AC009948.7	0.378822	0.530209	0.297926	0.161883	0.093685	0.277196	-0.827258	1	1
AC009950.2	0.169575	0.180583	0.102252	0.238529	0.192542	0.14145	0.172865	1	1
AC009951.1	0	0	0	0	0.013879	0	0.0521887	1	1
AC009960.5	0	0	0	0	0.106316	0	0.354911	1	1
AC009960.7	0	0	0	0	0.073855	0	0.256658	1	1
AC009961.2	0	0	0	0	0.047607	0	0.171588	1	1
AC009961.3	0.326046	0.049436	0.619434	0.154611	0.187679	0.135443	-0.707545	1	1
AC009963.3	0.07218	0	0	0	0	0	-0.256556	1	1
AC009963.4	0	0.06148	0	0	0	0	-0.220193	1	1
AC009994.2	0.500506	0.120477	0.360696	0.555674	0.315288	0	-0.15079	1	1
AC010095.5	0	0.260775	0	0.212779	0.130733	0.11593	0.374072	1	1
AC010127.3	0	0	0	0	0.010462	0.033234	0.154637	1	1
AC010127.5	0.108822	0.02331	0	0.041405	0.043939	0.040127	-0.029987	1	1
AC010148.1	0.581365	0.436621	0.341794	0.256983	0.176013	0.220697	-0.781312	1	1
AC010149.4	0	0.063254	0.050574	0.042988	0.060071	0.065245	0.140579	1	1
AC010150.1	0.04578	0	0	0	0.038106	0	-0.0315979	1	1
AC010203.1	0.001395	0.05817	0.002168	0.027012	0.053523	0.001538	0.0647821	1	1
AC010226.4	0.486905	0.333909	0.527356	0.703549	0.721856	0.740584	0.529245	1	1
AC010243.1	0.546926	0.111702	0.171515	0	0.166159	0.13646	-0.85511	1	1
AC010327.1	0.238265	0	0.120674	0	0.17511	0	-0.432079	1	1
AC010335.1	0.071916	0.132459	0.060187	0.106264	0.077545	0.160368	0.152843	1	1
AC010336.1	0.024853	0.008792	0.035719	0	0	0.010776	-0.208849	1	1
AC010422.1	0.073332	0.093479	0.087115	0.078696	0.063945	0.123898	0.0158848	1	1
AC010423.1	0	0.044812	0	0	0	0	-0.165609	1	1
AC010441.1	1.3136	1.44591	1.11616	1.69677	1.62701	1.2759	0.191178	1	1
AC010468.1	0.193559	0.331653	0.600285	0.37752	0.18712	0.339008	-0.25925	1	1
AC010492.2	0	0	0.073365	0.069608	0	0	-0.0159241	1	1
AC010504.2	0.362767	0.209111	0.182557	0.363018	0.283022	0.016005	-0.149322	1	1
AC010522.1	0	0.022274	0	0.170718	0.040279	0	0.553744	1	1
AC010524.2	0.054643	0.088984	0.147473	0.02757	0.055309	0.046328	-0.415607	1	1
AC010524.4	0	0	0	0	0	0.095872	0.32492	1	1
AC010525.1	0.36288	0.24307	0.026094	0.13396	0.502046	0.339031	0.396648	1	1
AC010525.2	0.075618	0	0	0.033961	0.023746	0	-0.0646516	1	1
AC010525.4	0.07564	0	0.043943	0.342345	0.068083	0.025091	0.69538	1	1
AC010525.5	0.133048	0.027777	0.221053	0.333835	0.214007	0.415543	0.798993	1	1
AC010525.6	0.17647	0.519272	0.127357	0.329099	0.613302	0.466483	0.546174	1	1
AC010525.7	0.073359	0.074443	0.177088	0.060486	0.171804	0.221574	0.226421	1	1
AC010536.1	0.127924	0.202417	0.085671	0.426448	0.411757	0.279026	0.890728	1	1
AC010547.9	1.13297	0.387161	1.48714	1.24634	1.47825	1.30548	0.345846	1	1
AC010620.1	2.74835	1.56051	0.070871	2.30688	2.40797	0.090592	0.0878348	1	1
AC010641.1	0	0	0	0.079976	0	0	0.275598	1	1
AC010642.1	0.541586	1.14459	0.477267	0.404718	0.613398	0.417048	-0.52027	1	1
AC010642.2	0.064675	0.133387	0.131289	0.186943	0.034063	0.0908	-0.0531905	1	1
AC010724.1	0.016588	0.077292	6.4e-05	0.093167	0.286455	0.001008	0.673251	1	1
AC010731.2	0.113514	0.253561	0.27697	0.292584	0.332884	0.056175	0.0265578	1	1
AC010733.4	0	0	0	0	0.010028	0	0.0374693	1	1
AC010733.5	1.22775	0.969062	1.31999	0.523857	1.40647	0.771356	-0.374116	1	1
AC010761.10	0	0.052263	0	0	0	0	-0.189744	1	1
AC010761.13	0.55601	0.961645	0.571288	0.983272	1.03248	0.577539	0.235009	1	1
AC010761.14	0	0	0.061796	0.087862	0	0.069994	0.278008	1	1
AC010761.8	3.25949	2.70571	2.95156	2.73029	2.95274	2.6814	-0.125803	1	1
AC010761.9	0.566041	0.471647	0.175674	0.56435	0.615923	0.532396	0.362499	1	1
AC010877.1	0	0.044073	0.039421	0.045655	0	0.057791	0.0569372	1	1
AC010878.3	0.283493	0.098956	0.08768	0.101408	0.039463	0.287949	-0.0947407	1	1
AC010883.5	0.39297	0.415411	0.093636	0.039472	0.32259	0.303682	-0.320977	1	1
AC010884.1	0	0	0.006843	0.001527	0	0	-0.0194712	1	1
AC010890.1	0.532035	0.806929	0.895031	2.30115	1.94532	1.23361	1.13132	0.453398	1
AC010894.3	0.86539	0.636002	0.362161	1.06651	0.764343	0.671375	0.329252	1	1
AC010894.5	0	0	0	0	0.087608	0	0.300469	1	1
AC010900.2	0.065657	0	0.057415	0.02771	0.021679	0.078812	0.00749635	1	1
AC010974.3	0	0	0	0	0	0.32586	0.893571	1	1
AC010976.2	0.229107	0.490683	0.263753	0.297289	0.251512	0.261568	-0.223828	1	1
AC010980.2	0	0.048357	0.110318	0.087139	0	0	-0.215693	1	1
AC010984.3	0	0.06884	0	0.092438	0	0	0.0660174	1	1
AC010999.1	0	0	0	0	0.06792	0	0.237467	1	1
AC011196.3	0	0.047767	0.010021	0.017966	0	0	-0.143355	1	1
AC011242.6	1.37651	1.71498	2.17359	2.66136	2.3183	3.05147	0.538556	0.581473	1
AC011247.3	0.140484	0.114474	0	0.165342	0.285546	0.27198	0.783115	1	1
AC011286.1	0	0	0	0	0.045074	0	0.161441	1	1
AC011290.4	0.101448	0	0	0	0.064972	0.116172	0.213685	1	1
AC011290.5	0.644182	1.02601	0.451007	0.982452	0.9748	1.41709	0.552858	1	1
AC011330.5	1.63965	1.77502	1.62792	1.62187	1.63361	2.00052	0.0196273	1	1
AC011330.6	1.22291	1.42091	0.977274	1.27455	1.0591	1.72065	0.113322	1	1
AC011385.1	0.135637	0.213643	0.084242	0.091841	0.065985	0.109578	-0.349879	1	1
AC011385.2	0.094503	0	0	0.056169	0.118541	0	0.216672	1	1
AC011406.2	0	0.09384	0	0.081478	0.055835	0	0.117466	1	1
AC011498.1	0	0	0.020188	0	0.022383	0	0.00522452	1	1
AC011500.1	0.052024	0.039031	0.078934	0	0	0	-0.545502	1	1
AC011530.4	0.184162	0.091213	0	0.056882	0.063157	0.03528	-0.308387	1	1
AC011551.3	0	0	0.07671	0	0.083471	0	0.0121878	1	1
AC011718.1	0	0	0.024811	0	0	0	-0.0943411	1	1
AC011737.2	8.85077	6.47939	8.20882	7.452	7.29215	11.3096	0.105934	0.88819	1
AC011738.4	0.064449	0.205735	0.188441	0.086497	0.157679	0.160375	-0.117479	1	1
AC011742.3	0	0	0	0	0.083165	0	0.284975	1	1
AC011747.4	0.010194	0	0.004216	0.008153	0	0.011556	0.0204011	1	1
AC011747.6	0	0	0.040321	0	0	0	-0.14812	1	1
AC011747.7	2.74461	3.9858	3.62597	1.68202	1.75868	1.4607	-1.06097	0.302368	1
AC011753.5	0	0	0	0.00827	0.092796	0	0.339993	1	1
AC011755.1	0	0	0	0.017585	0	0	0.0667596	1	1
AC011891.5	0	0.171885	0	0	0	0.116254	-0.166544	1	1
AC011893.3	0	0	0	0	0	0.041141	0.1478	1	1
AC011899.10	0	0.011574	0	0	0	0	-0.0460541	1	1
AC011899.9	0.038137	0	0.008663	0	0	0	-0.172547	1	1
AC011933.1	36.1907	40.8054	7.52358	0.135967	0.168543	39.2376	-1.12724	5.25152e-05	0.00496245
AC011933.2	0.002887	0	0	0	0.102115	0	0.331337	1	1
AC011997.1	0	0	0.036111	0.017457	0.057397	0	0.122685	1	1
AC011999.1	0	0	0	0	0.04035	0	0.14437	1	1
AC012065.5	0.104601	0.166659	0.216314	0.250462	0.203102	0.124838	0.120324	1	1
AC012065.7	0.161202	0.107375	0.207471	0.304738	0.115012	0.142157	0.118055	1	1
AC012066.1	0	0.042825	0.039021	0	0	0	-0.288837	1	1
AC012074.1	0.016786	0	0.149878	0	0.085705	0.168383	0.200934	1	1
AC012074.2	0	0	0	0	0.049306	0.232847	0.800742	1	1
AC012146.7	4.23321	3.67994	4.81536	2.31538	3.06579	3.07889	-0.606121	0.38415	1
AC012215.1	0.40627	0.293793	0.304882	0.220915	0.38017	0.315092	-0.124147	1	1
AC012307.3	1.48666	1.64071	1.61535	1.36147	1.611	1.65903	-0.0679416	1	1
AC012313.1	0.041896	0	0	0.068705	0	0	0.0855429	1	1
AC012314.19	0	0.063708	0	0.058401	0	0.045291	0.115778	1	1
AC012314.20	0	0	0	0	0.123459	0	0.404507	1	1
AC012314.8	0.275456	0.408407	0.308825	0.241554	0.257249	0.388683	-0.141951	1	1
AC012318.3	3.45505	2.63016	2.8773	1.11619	3.08524	5.25852	0.0375746	1	1
AC012358.4	0.630343	0.61979	0.476674	0.54484	0.545851	0.365013	-0.230579	1	1
AC012358.7	0.303386	0.158283	0.10338	0.441615	0.468513	0.312496	0.740515	1	1
AC012358.8	0.061584	0.269372	0.181678	0.100068	0.320677	0.133372	0.0422844	1	1
AC012360.2	0.120992	0.103039	0.107387	0.098838	0.118471	0.142491	0.0374814	1	1
AC012360.4	0	0.095835	0	0.100762	0.094245	0.069966	0.430365	1	1
AC012360.6	0.227295	0.098457	0.294506	0.813297	0.904384	0.811345	1.51573	1	1
AC012363.8	0.030045	0.066469	0	0	0	0.075588	-0.0698498	1	1
AC012370.2	0.017483	0	0	0.021302	0	0	0.0127741	1	1
AC012370.3	0	0.046313	0	0	0	0.026751	-0.0700666	1	1
AC012442.5	0.080264	0.163561	0.163652	0.049241	0.156923	0	-0.447531	1	1
AC012442.6	0.19342	0	0	0.212924	0	0	0.0362743	1	1
AC012462.1	0.416454	0	0	0	0.188943	0.318375	0.135695	1	1
AC012467.1	0	0.026468	0.005921	0	0	0	-0.119687	1	1
AC012485.2	0.086679	0	0	0.022058	0.123386	0	0.16155	1	1
AC012487.2	1.26866	0.995126	0.887579	0.746936	1.32651	1.01785	-0.0594845	1	1
AC012501.3	0	0.016154	0	0	0	0	-0.0610845	1	1
AC012506.2	0	0	0	0.039452	0	0	0.140931	1	1
AC012512.1	0.054632	0.205616	0.301561	0.438607	0.203522	0.41112	0.581337	1	1
AC012513.4	0.040747	0	0.032777	0.015211	0.035976	0	-0.081407	1	1
AC012513.6	0.111288	0.13929	0.02933	0.231797	0.232553	0.095358	0.495751	1	1
AC012531.25	0.555203	0.427738	0.481411	0.525422	0.56391	0.590417	0.128132	1	1
AC012613.2	0	0.009191	0.008194	0.020861	0.083737	0	0.287122	1	1
AC012615.1	0.000136	0.066744	0.000203	0.000256	2.6e-05	0.109063	0.123647	1	1
AC012627.1	0	0	0	0.016938	0	0	0.0631307	1	1
AC012667.1	0	0	0.058061	0	0	0	-0.210115	1	1
AC013264.2	0	0	0	0	0.01907	0	0.0703793	1	1
AC013267.1	0.120306	0.078024	0	0	0	0	-0.618441	1	1
AC013268.1	0	0.017423	0.008905	0.026604	0.002962	0.056744	0.199395	1	1
AC013268.2	3.15753	3.62136	3.16756	2.01064	2.2704	1.93939	-0.683365	0.455108	1
AC013268.3	0.8495	1.15624	1.00309	0.947836	1.17601	0.790012	-0.0756082	1	1
AC013268.4	0	0	0.005714	0	0.030651	0.012123	0.131426	1	1
AC013268.5	3.38512	4.83719	4.28348	3.5319	3.75199	2.59192	-0.366988	0.678229	1
AC013269.1	0	0.067419	0	0	0	0	-0.240141	1	1
AC013275.2	0.217917	0.226862	0.203039	0.595029	0.462017	0.525744	0.908542	1	1
AC013283.1	2.76556	3.0187	3.13414	3.33123	2.992	3.08181	0.0361657	1	1
AC013394.2	9.91131	10.4736	10.0729	11.4498	9.96283	11.2433	0.0609077	1	1
AC013410.2	0	0	0	0	0.174728	0.031337	0.624827	1	1
AC013437.4	0	0	0	0.083057	0	0	0.284975	1	1
AC013444.1	0.060669	0.005908	0.048932	0	0.032551	0.032634	-0.16247	1	1
AC013444.2	0.088966	0.117748	0	0.266323	0.062875	0.2572	0.704773	1	1
AC013448.1	0	0	0	0	0.035858	0	0.130566	1	1
AC013449.1	0.320217	0.596038	0.834548	0.349134	0.324739	0.244084	-0.747256	1	1
AC013468.1	0.090085	0.052081	0	0	0.057386	0.024826	-0.186822	1	1
AC013470.6	0.192845	0.296376	0.312118	0.354285	0.276838	0.256633	0.0760447	1	1
AC013472.3	0	0	0	0	0.130946	0.237739	0.978862	1	1
AC013472.4	0.132575	0.122995	0	0	0	0	-0.758725	1	1
AC013477.1	0	0	0	0	0	0.103256	0.345979	1	1
AC013489.1	0.206403	0	0	0.081996	0	0.081843	-0.121077	1	1
AC013558.1	0	0	0	0.120107	0.03	0	0.479934	1	1
AC013718.1	0.11245	0	0	0.14372	0.048472	0	0.208388	1	1
AC013733.5	0.09959	0.044176	0	0.078501	0	0.165412	0.241161	1	1
AC015691.13	0	0	0	0	0.012357	0	0.0448478	1	1
AC015815.2	0.025006	0.02464	0.496893	0.10364	0.599779	0.300101	0.555092	1	1
AC015815.6	0	0.244125	0	0.255912	0.305583	0.428287	1.11915	1	1
AC015849.12	0.153298	0.050935	0	0	0.050511	0	-0.451939	1	1
AC015849.13	0.055023	0.136133	0	0.219089	0.158505	0	0.395545	1	1
AC015849.14	0.194831	0.260185	0	0.070949	0.048234	0.103074	-0.493301	1	1
AC015849.16	0.205854	0.216381	0.160181	0.208152	0.249924	0.294622	0.212368	1	1
AC015849.19	2.8923	3.55941	2.52151	2.97935	3.20477	2.42535	-0.0946044	1	1
AC015849.2	0	0.078275	0.054061	0	0	0	-0.440219	1	1
AC015922.7	0	0.001887	0	0	0	0	-0.00777851	1	1
AC015923.1	0	0	0	0.035348	0	0.077871	0.37554	1	1
AC015933.2	0.044832	0.050132	0	0.084298	0.549656	0.095844	1.2166	1	1
AC015971.2	0.419341	0.273099	0.092226	0.232829	0.122879	0.409529	-0.0487973	1	1
AC015987.1	0.02461	0.126795	0.114128	0.089632	0.152079	0.06352	0.0705234	1	1
AC015987.2	0	0	0	0	0	0.059113	0.208193	1	1
AC016292.3	2.19478	2.0429	2.57321	1.98765	2.60483	2.35906	-0.00886048	1	1
AC016586.1	0.022845	0.04109	0.036752	0.070714	0	0.070847	0.109745	1	1
AC016629.3	0.13341	0.138295	0.103063	0.191884	0.135007	0.125562	0.124317	1	1
AC016629.7	1.9653	1.87761	1.71152	0.172937	1.78301	2.3734	-0.370272	0.754111	1
AC016629.8	1.7405	2.10745	1.66557	2.27742	1.55601	1.31221	-0.129445	1	1
AC016644.1	0.068158	0.048001	0	0.122163	0.197759	0.076548	0.638325	1	1
AC016683.6	0.578787	0.288192	0.668349	0.743691	1.47245	1.16369	0.9421	1	1
AC016697.2	0	0	0	0	0.053299	0	0.188342	1	1
AC016700.3	0	0.052541	0	0	0	0	-0.193159	1	1
AC016700.4	0.137107	0	0.033047	0.048505	0	0	-0.370548	1	1
AC016700.5	0.635687	0.986864	1.10487	1.20851	1.2254	1.90702	0.568896	1	1
AC016700.6	0.918667	1.6746	1.71683	1.97714	1.48372	0.956104	-0.00354802	1	1
AC016708.2	0.038851	0.320784	0.324719	0.177138	0.275021	0.160597	-0.126122	1	1
AC016716.1	0.009161	0.005689	0	0	0	0.036066	0.0732243	1	1
AC016716.2	0	0	0	0	0.003117	0	0.0113433	1	1
AC016722.1	0.029175	0.036222	0.053324	0.035222	0.091907	0.04824	0.147014	1	1
AC016722.2	0.747337	1.18223	1.6521	0.760671	0.728139	0.680684	-0.670571	0.687656	1
AC016722.3	0.08651	0.107604	0.057158	0.082896	0.063371	0	-0.280472	1	1
AC016722.4	0.767702	0.574734	0.620279	0.437	0.841843	0.369475	-0.240957	1	1
AC016723.4	0	0	0.058874	0	0	0	-0.213482	1	1
AC016725.4	0.493918	1.03295	1.12581	0.79521	0.978326	0.830033	-0.0580651	1	1
AC016732.2	0	0	0.026888	0	0	0.036847	0.0324007	1	1
AC016734.2	18.8873	13.995	15.6711	13.1985	12.6714	15.323	-0.273772	0.464134	1
AC016737.1	0.053069	0	0	0	0.087243	0.036465	0.211348	1	1
AC016738.3	0.122459	0	0	0	0.216506	0.090419	0.443029	1	1
AC016738.4	0.436426	0.388272	0.393638	0.43352	0.475496	0.422035	0.0688252	1	1
AC016739.2	8.85758	8.22668	8.49758	9.40174	8.7972	8.91084	0.0441125	1	1
AC016745.1	0	0	0	0	0.091189	0.054412	0.46626	1	1
AC016745.3	0.889195	0.931717	0.376337	0.948323	1.05844	0.782469	0.264647	1	1
AC016747.3	12.5364	8.30339	7.18463	8.30841	12.2672	9.31343	0.0533034	1	1
AC016757.3	0.143872	0	0	0	0	0	-0.474304	1	1
AC016773.1	1.0555	1.26942	1.04074	1.04004	1.01444	0.872224	-0.215262	1	1
AC016831.6	0.041545	0.007313	0.097899	0.035759	0	0	-0.352135	1	1
AC016831.7	0.517287	0.646319	0.412615	0.170738	0.230462	0.073772	-1.22528	0.500083	1
AC016907.3	0	0	0	0	0.011596	0	0.0448478	1	1
AC016910.1	0	0.139281	0.035628	0.027938	0	0.05224	-0.283202	1	1
AC016994.2	0.160973	0.152909	0.130221	0	0	0.138777	-0.687943	1	1
AC016999.2	0.114163	0.455936	0.667303	0.343225	0.239812	0.193942	-0.512763	1	1
AC017002.1	0.045901	0.050175	0.024745	0.423229	0.287726	0.386477	1.55019	1	1
AC017002.2	0.115003	0.199447	0.154445	0.238026	0.180102	0.090184	0.0448948	1	1
AC017002.4	0	0	0	0.02485	0	0	0.0919096	1	1
AC017006.2	0	0	0	0	0.028792	0	0.106086	1	1
AC017006.3	0.109013	0.101483	0	0.082295	0.029135	0	-0.278929	1	1
AC017028.1	0	0	0	0	0.002608	0	0.0113433	1	1
AC017028.10	0	0	0.07612	0	0	0	-0.269556	1	1
AC017028.2	0	0	0.057883	0	0	0	-0.210115	1	1
AC017028.6	0	0	0.045989	0.057498	0	0	0.0325244	1	1
AC017028.7	0	0	0.080745	0.068461	0	0	-0.0481736	1	1
AC017028.8	0.154431	0.119243	0	0	0.137727	0.758311	0.950023	1	1
AC017048.3	5.0712	4.27759	4.1023	10.0546	8.8516	11.3794	1.11089	0.0231208	0.696515
AC017048.4	0.412483	0.843059	0.626128	1.26045	0.624618	0.33333	0.168005	1	1
AC017060.1	0	0	0	0	0.08756	0	0.300469	1	1
AC017074.2	0.28215	0.325476	0.675678	0.573719	0.326604	0.33351	-0.0723554	1	1
AC017076.5	0	0.051972	0.074293	0.163863	0.219458	0.076931	0.721405	1	1
AC017079.3	0.051353	0	0.056275	0.008104	0.099562	0	-0.0056777	1	1
AC017081.1	0.001378	0	0.028431	0	0.025214	0	-0.0169698	1	1
AC017081.2	0	0	0	0.043781	0	0.025649	0.243893	1	1
AC017083.2	0	0	0	0	0.085545	0	0.294292	1	1
AC017099.3	0.241439	0.225756	0.439943	0.701158	0.713418	0.464277	0.783484	1	1
AC017101.10	0.197627	0.290859	0.079803	0.122781	0.348474	0.296521	0.25118	1	1
AC017104.2	0	0	0	0.113792	0.091047	0	0.622364	1	1
AC017104.6	0.089977	0.057712	0.150241	0.298574	0.253377	0.317599	0.865291	1	1
AC017116.11	0.154494	0	0	1.12429	0.279838	0.33244	1.97499	0.500083	1
AC018442.1	0	0	0.018082	0	0	0	-0.0685415	1	1
AC018462.2	0.012749	0.022867	0	0.015724	0	0.021876	0.00351089	1	1
AC018462.3	0.34509	0.383369	0.669695	0.421448	0.549566	0.182752	-0.243624	1	1
AC018463.4	0.164199	0.282763	0.55284	0.413497	1.05668	1.0472	1.04157	1	1
AC018470.1	0.160157	0.305343	0.099039	0.263054	0.082154	0.087129	-0.240658	1	1
AC018470.4	0.059853	0.066706	0.091986	0.184488	0.199808	0.103216	0.519092	1	1
AC018630.1	0	0	0	0.106762	0	0	0.357877	1	1
AC018638.1	6.40318	6.42749	8.01637	8.26502	7.49016	7.06269	0.0899535	0.880832	1
AC018641.7	0.087304	0	0.053216	0.01524	0.090492	0	-0.111092	1	1
AC018647.3	0	0.013185	0	0	0	0	-0.0498264	1	1
AC018685.1	0.062671	0	0	0	0.086418	0	0.0674183	1	1
AC018696.4	0.077752	0.481749	0.238094	0	0.334275	0	-0.748764	1	1
AC018696.6	0	0	0.021078	0.003556	0.020966	0.072518	0.251313	1	1
AC018696.7	0.222094	0.0105	0.126784	0	0.182453	0.127236	-0.122069	1	1
AC018720.10	0.322741	0.291	0.265077	0.444948	0.441373	0.518562	0.476359	1	1
AC018730.1	0.22694	0	0.099778	0.111994	0	0	-0.541124	1	1
AC018735.1	0.0146	0.01387	0.012323	0	0.026225	0	-0.0561679	1	1
AC018737.1	3.47289	3.24592	2.48969	2.90885	1.82714	2.99219	-0.279406	1	1
AC018737.6	0	0.05149	0	0.064988	0.049957	0.006823	0.215316	1	1
AC018738.2	0.208114	0.229818	0.044365	0.151563	0.17511	0.121595	-0.0781911	1	1
AC018755.1	0.366524	0.242431	0.318971	0.223945	0.130701	0.391296	-0.243852	1	1
AC018755.16	0.447478	0.501149	0.36687	0.319802	0.186678	0.418148	-0.40749	1	1
AC018755.17	0.034231	0.035249	0.015764	0	0.034956	0.009217	-0.140339	1	1
AC018755.2	0.085939	0.118566	0.169113	0.146526	0.18848	0.237706	0.318464	1	1
AC018766.4	2.86233	3.00071	2.329	3.26359	2.72422	3.33806	0.142049	1	1
AC018766.5	4.85373	6.92765	5.18018	8.45591	5.94688	7.10453	0.297825	0.628197	1
AC018766.6	0.29976	0.173421	0.123856	0.175947	0	0.178626	-0.43448	1	1
AC018804.1	1.16525	0.768364	0.183915	0.978012	0.744084	1.19163	0.366592	1	1
AC018804.6	0.575623	0.775279	0.812003	0.932022	0.821761	0.816593	0.181515	1	1
AC018804.7	0.202691	0.124108	0.061781	0.145981	0.073076	0.103453	-0.15131	1	1
AC018816.3	0.725698	0.335776	0.097951	0.975207	0.639698	1.00148	0.930686	0.625125	1
AC018865.5	0	0.017963	0	0	0	0.043149	0.0860954	1	1
AC018865.8	0.351181	0.679875	0.099837	0.412179	0.34683	0.172542	-0.23294	1	1
AC018865.9	0.128598	0.022626	0.228432	0.086757	0.217846	0.4264	0.528173	1	1
AC018867.1	0.191783	0.131573	0.139548	0.143795	0.086121	0	-0.489911	1	1
AC018867.2	0.722661	0.465147	0.3363	0.194085	0.760562	0.01727	-0.525141	1	1
AC018878.3	0	0	0	0	0.051047	0	0.181663	1	1
AC018890.6	0.108089	0	0.015187	0.025646	0	0.027921	-0.222447	1	1
AC018892.9	0.087745	0.029986	0.197488	0.15345	0.05869	0.217144	0.20135	1	1
AC019048.1	0	0.079174	0	0.028851	0.036482	0	-0.0514527	1	1
AC019068.2	0.067368	0.03323	0	0.036842	0	0	-0.211152	1	1
AC019070.1	0.042378	0	0	0	0	0	-0.155141	1	1
AC019080.1	0.045467	0	0	0.490791	0.100324	0	1.18774	1	1
AC019084.7	0.107244	0	0	0	0	0	-0.366512	1	1
AC019097.7	0.754717	0.899053	0.591877	0.621777	0.613869	0.481748	-0.357179	1	1
AC019100.3	0	0	0	0.200899	0.175431	0.072718	1.12526	1	1
AC019117.2	0	0.153138	0.079089	0	0.034171	0.206833	0.00619051	1	1
AC019118.3	0.140486	0	0	0	0	0	-0.463031	1	1
AC019118.4	0	0.084171	0.033506	0	0	0	-0.399408	1	1
AC019129.2	0	0	0	0	0.060941	0	0.21475	1	1
AC019131.1	0	0.00641	0.031056	0	0	0.015944	-0.0780308	1	1
AC019171.1	0	0	0	0.117771	0	0	0.390097	1	1
AC019171.4	0	0	0	0	0.032925	0	0.120125	1	1
AC019181.2	0	0	0	0	0.136433	0	0.441316	1	1
AC019181.3	0.069743	0.394248	0	0	0	0	-1.17264	1	1
AC019186.1	0	0.064688	0.04705	0	0	0.052438	-0.196552	1	1
AC019205.1	0	0	0.006453	0	0	0	-0.0232109	1	1
AC019206.1	0	0	0.072787	0	0.181618	0	0.304685	1	1
AC019221.4	0.131748	0.485947	0.182713	0.093414	0.248922	0.142081	-0.477377	1	1
AC019294.1	0.231592	0.361925	0.229565	0.250918	0.440639	0.183673	0.0342637	1	1
AC019322.1	0.001469	0	0.028104	7.3e-05	0	0.020054	-0.0348892	1	1
AC020571.3	0.147546	0.146353	0.295306	0.293339	0.116966	0.234457	0.0558739	1	1
AC020594.5	0.141519	0.406376	0	0.373112	0	0.226642	0.0555582	1	1
AC020629.1	0	0	0.049175	0	0	0	-0.17945	1	1
AC020663.1	0.375686	12.9331	13.531	0.332374	12.4154	13.9753	-0.0446866	1	1
AC020900.2	0	0	0.061497	0	0	0.340466	0.701704	1	1
AC020907.1	0	0	0.014488	0.056788	0	0	0.148018	1	1
AC020907.2	0.047701	0.053874	0	0.06787	0.095968	0.105428	0.420824	1	1
AC020910.2	0.632245	0.484271	0.545697	0.676679	0.743116	0.460967	0.115235	1	1
AC020922.1	0.345814	0.527737	0.525087	0.727154	0.450821	0.423475	0.124481	1	1
AC021016.6	0.04379	0.174792	0	0.22358	0.200346	0.129149	0.624931	1	1
AC021016.7	0.046515	0	0	0	0	0	-0.172546	1	1
AC021016.8	0.048338	0	0	0	0	0	-0.176002	1	1
AC021188.4	0.445555	0.189575	0.587809	0.252408	0.152244	0.404358	-0.462901	1	1
AC021205.1	0.055154	0.078194	0.067758	0.044942	0.047783	0.048006	-0.170815	1	1
AC021218.2	0	0.016429	0.014695	0.085249	0.023077	0	0.244742	1	1
AC021224.1	4.07207	1.9315	1.5473	2.2727	2.45858	2.75666	-0.048201	1	1
AC021593.1	0.812334	0.858461	0.578598	1.02907	0.814268	0.043628	-0.247063	1	1
AC021860.1	0	0.047059	0.101912	0.142606	0.02411	0.082886	0.240998	1	1
AC021876.4	0	0	0	0.049849	0.161897	0	0.639522	1	1
AC022007.5	0.497817	1.14452	0.633511	0.958769	1.1426	0.786793	0.265647	1	1
AC022154.7	0.478752	0.381143	0.255021	0.193947	0.311612	0.303388	-0.359494	1	1
AC022173.2	0	0	0	0	0.064654	0	0.227775	1	1
AC022182.2	0.04226	0	0.07607	0.024997	0.018876	0.01634	-0.187933	1	1
AC022201.5	0.431008	0.125817	0.07791	0	0	0	-1.44173	1	1
AC022210.2	0.116651	0.131352	0.070336	0	0.05193	0.042934	-0.573097	1	1
AC022311.1	0.034795	0	0	0	0	0	-0.130415	1	1
AC022400.1	0.87893	1.91777	1.10005	1.23156	1.47303	1.74023	0.138443	1	1
AC022400.2	0.464556	0	0.086157	0.156701	0.083664	0.229609	-0.152762	1	1
AC022431.1	13.1894	11.2668	11.865	12.1406	9.46591	10.3094	-0.222959	0.546885	1
AC022532.1	0.18746	0.054911	0.051269	0.109623	0.094578	0.118081	0.0458495	1	1
AC022558.1	0.420327	0.362384	0.062112	0.309797	0.274783	0.585176	0.313717	1	1
AC022819.1	0	0	0	0	0.18029	0.031362	0.637083	1	1
AC022819.3	0.06513	0.021312	0.028594	0.009215	0.075838	0.026123	-0.0208349	1	1
AC023115.2	0	0	0.025939	0	0.147756	0	0.37649	1	1
AC023137.2	0	0.135275	0	0	0	0	-0.448815	1	1
AC023271.1	0.105268	0	0	0.082642	0	0.046853	0.0639944	1	1
AC023481.1	0.043227	0.1711	0.091644	0.081616	0.061839	0	-0.406086	1	1
AC023490.1	0.083728	0.397242	0.13919	0.718997	0.254459	0.426289	0.806794	1	1
AC023490.2	0.08147	0	0.135728	0.099901	0.245503	0.168936	0.569851	1	1
AC023593.1	0	0.138883	0	0.086432	0.211096	0	0.372865	1	1
AC023632.1	0	0	0.040072	0.019372	0	0	-0.0777405	1	1
AC024183.3	0	0	0	0	0.013084	0	0.0485229	1	1
AC024257.1	0	0	0.020476	0.039596	0	0	0.06841	1	1
AC024475.1	0	0.138883	0	0	0	0	-0.460199	1	1
AC024560.2	0.031495	0	0.018207	0.054295	0	0	0.0122194	1	1
AC024560.3	5.66596	7.41978	5.76853	7.28763	7.06923	6.81271	0.125819	0.875045	1
AC024568.1	0	0.010162	0	0.128895	0	0	0.383134	1	1
AC024569.1	0	0	0.148378	0	0	0	-0.485489	1	1
AC024580.1	0.337761	0.556537	0.395579	0.846518	0.962156	0.680498	0.749672	1	1
AC024592.12	0.694436	0.783468	0.780415	1.21244	0.92377	1.49801	0.572774	0.687656	1
AC024704.2	0.071002	0	0	0.006236	0.04655	0	-0.0649464	1	1
AC024896.1	0.308862	0.277765	0.088389	0.120107	0.275454	0.170233	-0.183856	1	1
AC024937.2	0.110622	0.220457	0	0	0	0	-0.92199	1	1
AC024937.4	0.192977	0.158493	0.092439	0.097582	0.155324	0.069878	-0.248419	1	1
AC024937.6	0.623906	0.530966	0.74699	0.477131	0.560522	0.433128	-0.334481	1	1
AC024940.1	0.033255	0.076172	0.013794	0.119001	0.145414	0.031331	0.41468	1	1
AC025165.1	0.077216	0	0	0	0	0.170233	0.26058	1	1
AC025165.8	0.177948	0.273082	0.293702	0.377748	0.320693	0.187216	0.144468	1	1
AC025171.1	1.57923	1.2938	1.11874	1.04777	1.22765	1.62463	-0.0659066	1	1
AC025335.1	0.829373	1.06032	1.25594	1.17685	1.31165	1.03452	0.11257	1	1
AC025442.3	0.388945	0.216222	0.039907	0.172848	0.159053	0.096009	-0.367775	1	1
AC025470.1	0	0	0	0	0.029923	0	0.109609	1	1
AC025627.4	0	0	0.004658	0	0	0	-0.0193682	1	1
AC025627.7	0.048988	0.215463	0	0	0.051336	0.105599	-0.278186	1	1
AC025678.1	0	0	0.049689	0	0	0	-0.18289	1	1
AC025750.6	0	0	0	0.042086	0.0481	0	0.306621	1	1
AC025918.2	0.054434	0	0.088467	0.06412	0.18956	0.150121	0.576067	1	1
AC026150.1	0.137397	0.312058	0.129615	0.018811	0.326484	0.047068	-0.33652	1	1
AC026150.2	0.001071	0.133125	0.001197	0.024068	0.051958	0.002122	-0.179503	1	1
AC026150.5	0.058057	0.048551	0.04007	0.088528	0.165327	0.383294	0.937415	1	1
AC026150.6	0.039409	0.118899	0.088361	0.066138	0.117293	0.094569	0.0565078	1	1
AC026150.8	0.220045	0.267857	0.330521	0.551969	0.519896	0.5886	0.740733	1	1
AC026185.1	0	0	0	0.003037	0.003324	0.004109	0.0374693	1	1
AC026202.1	0	0.20879	0.654529	0.400587	0.450491	0.181206	0.155617	1	1
AC026202.3	0.068943	0	0.175379	0.053619	0.153713	0.109942	0.146332	1	1
AC026271.5	1.79757	1.54921	2.21209	2.17248	2.16749	2.30813	0.206242	1	1
AC026471.6	0.120232	0.061043	0.197276	0.203037	0.051665	0.119954	-0.0252494	1	1
AC026495.1	0	0.277765	0	0	0.275454	0.133426	0.243526	1	1
AC026512.1	12.3995	12.7382	10.6353	10.5299	11.7942	9.64405	-0.19893	0.717834	1
AC026703.1	7.04124	0.141489	0.129407	10.4387	11.5444	1.74912	1.61151	0.00533252	0.233168
AC026740.1	0.847879	0.60584	0.384746	0.792113	0.579091	0.584519	0.0418182	1	1
AC026806.2	0.679776	0.340153	0.568959	1.54864	1.80755	1.76305	1.45047	0.453398	1
AC026954.6	0	0.031686	0	0.033903	0	0	0.0039269	1	1
AC027228.1	0.036595	0.065821	0.073592	0.047246	0	0.060509	-0.20325	1	1
AC027307.3	0.515379	0.583289	0.848896	0.447124	0.623027	0.584555	-0.226058	1	1
AC027601.1	0.538839	0.482468	0.266159	0.437922	0.46881	0.498546	0.0693514	1	1
AC027612.1	1.35508	0.856114	1.27188	1.7208	1.35406	1.22645	0.241972	1	1
AC027612.2	0	0	0.124223	0	0.190474	0	0.167851	1	1
AC027612.4	0.41115	0.592968	0.53055	0.672801	0.735082	0.532794	0.246132	1	1
AC027612.6	16.689	14.9781	11.3243	15.2039	17.445	18.627	0.21364	0.541586	1
AC027763.2	2.89742	3.63625	2.68594	3.00596	2.69337	2.75895	-0.156539	1	1
AC027811.1	0	0	0	0	0	0.162222	0.51223	1	1
AC032027.1	0	0	0.139955	0	0	0	-0.463032	1	1
AC034102.1	21.9137	21.3945	22.1866	27.14	28.5227	27.4353	0.302958	0.22307	1
AC034187.4	0	0.08838	0	0	0	0	-0.307864	1	1
AC034193.5	3.48948	3.1585	3.21665	2.57816	3.38808	1.85709	-0.358031	0.814807	1
AC034193.7	0	0.107138	0	0	0	0	-0.366512	1	1
AC034220.3	5.92638	4.70266	6.935	7.16648	7.97519	5.71495	0.204916	0.750049	1
AC034229.1	0.114915	0	0.183777	0.051928	0	0.43059	0.328665	1	1
AC034243.1	0.157325	0.070743	0.219666	0.337608	0.351239	1.04315	1.32967	0.500083	1
AC037445.1	0	0	0	0	0	0.031204	0.113123	1	1
AC037459.4	0.880564	0.127643	0.1515	2.25171	0.051107	1.20922	1.30722	0.625125	1
AC040162.1	0.009503	0.016873	0.008047	0.004967	0.012924	0.022849	0.017385	1	1
AC040173.1	3.5e-05	0.099916	4.3e-05	3.7e-05	0.084972	3.5e-05	-0.0539885	1	1
AC044860.1	0.054964	0.056116	0.148472	0.055077	0.135662	0.345063	0.5036	1	1
AC046143.2	0.191128	0.37127	0.745339	0.721829	0.080454	0	-0.543436	1	1
AC046143.3	0.227886	0.395216	0.396057	0.442615	0.464191	0.401795	0.243327	1	1
AC048382.4	0	0	0.112757	0.057359	0.066568	0.128561	0.351573	1	1
AC051649.6	0.115485	0	0	0	0	0.055058	-0.195521	1	1
AC053503.11	0	0.013915	0	0.03101	0.079611	0	0.316087	1	1
AC053503.4	0	0	0	0.056371	0.025856	0	0.281856	1	1
AC055811.1	0	0.030753	0.019595	0	0.057855	0.040937	0.147661	1	1
AC055811.5	0.166934	0.24093	0.279006	0.103262	0.196573	0.133508	-0.415602	1	1
AC055876.1	0.080433	0	0	0	0.071733	0	-0.0321485	1	1
AC055876.2	0	0	0	0	0.00083	0	0.00379102	1	1
AC060226.1	0	0	0	0	0.129931	0	0.424444	1	1
AC061975.7	0.047132	0	0	0.073312	0.025041	0	0.158422	1	1
AC061975.8	0	0	0	0	0.036828	0	0.134029	1	1
AC061992.1	0	0.1604	0.121599	0.118697	0.326859	0.195009	0.608339	1	1
AC061992.2	0.299177	0.446338	0.111297	0.167925	0.111329	0.111383	-0.709759	1	1
AC062017.1	0.900069	0.993426	0.974606	1.47848	1.01329	0.516185	0.0260557	1	1
AC062028.1	0	0	0	0	0	0.104083	0.348962	1	1
AC062029.1	0.660467	0.323735	0.283909	0.550031	0.309066	0.299569	-0.128741	1	1
AC063976.7	0.103055	0.039516	0.070426	0.1389	0.359911	0.08726	0.689846	1	1
AC064834.1	0	0.040037	0	0	0	0	-0.14812	1	1
AC064836.3	0.001316	0	0	0	0	0.072542	0.249583	1	1
AC064850.4	0.063518	0.210907	0.133287	0.1976	0.133491	0.25608	0.275031	1	1
AC064852.5	0.051858	0.061223	0	0.035535	0	0	-0.253982	1	1
AC064872.1	0.076704	0.064843	0.030027	0.130845	0.430382	0.31961	1.17951	1	1
AC064874.1	0	0	0.036557	0	0	0	-0.137523	1	1
AC066612.1	0	0	0.022586	0.247493	0.073733	0.029232	0.85478	1	1
AC067852.1	12.8057	0.09296	12.1065	0.00272	13.5953	0.001432	-0.89917	0.0738546	1
AC067945.3	0.037483	0	0	0	0	0	-0.137523	1	1
AC067945.4	0.548423	0.326388	0.203008	0.295215	0.429423	0.519894	0.12769	1	1
AC068014.1	0	0	0.017333	0	0	0	-0.0648178	1	1
AC068020.1	0.038608	0.277098	0	0	0.121835	0.320824	0.223997	1	1
AC068039.4	0.107111	0.064863	0.070593	0.171724	0.168026	0.080135	0.345443	1	1
AC068042.1	0	0	0	0	0	0.044486	0.158043	1	1
AC068057.1	0.065345	0	0	0.042824	0	0	-0.0788854	1	1
AC068134.10	2.18298	2.38158	2.50128	3.17227	4.2958	3.67975	0.593657	0.481349	1
AC068138.1	0.122428	0.092466	0.131678	0.063549	0	0	-0.728009	1	1
AC068279.1	0.011986	0	0.000897	0.003556	0	0	-0.0347217	1	1
AC068279.3	0	0	0	0	0	0.056553	0.201606	1	1
AC068282.3	0.306451	0.217411	0.387127	0.519763	0.654793	0.540569	0.672694	1	1
AC068491.3	0.030986	0	0.03003	0.011456	0	0.040886	-0.0351867	1	1
AC068499.10	0.086759	0.174766	0	0	0	0.092311	-0.459742	1	1
AC068522.4	0	0.241535	0.086056	0.171979	0	0.125331	-0.0827381	1	1
AC068533.7	0	0.322313	0	0.350179	0.502153	0.573874	1.34521	1	1
AC068538.2	0.136665	0	0	0.101329	0	0	-0.114525	1	1
AC068580.5	0.303977	1.35918	1.23065	0.601556	1.39483	0.914784	-0.0265305	1	1
AC068580.6	0.412884	0.494262	0.642643	0.560289	0.562063	0.346775	-0.0931769	1	1
AC068610.3	0	0	0	0	0.105403	0	0.35194	1	1
AC068620.1	0.102954	0.313258	0	0.014947	0	0	-1.03127	1	1
AC068641.1	0.509164	0.162259	0.594057	0.204538	0.319091	0.170233	-0.645076	1	1
AC068657.2	0.050468	0	0.120164	0.095379	0.135027	0	0.137228	1	1
AC068669.1	0	0.138883	0	0	0.101316	0	-0.120206	1	1
AC068718.1	0	0	0.016779	0	0	0	-0.0648178	1	1
AC068831.10	0.351023	0.51392	0.222148	0.237704	0.20189	0.207092	-0.543331	1	1
AC068831.11	0	0	0	0	0.080232	0	0.275598	1	1
AC068831.3	0.061436	0.371994	0.253774	0.308285	0.350135	0.565434	0.562024	1	1
AC068831.6	0.234397	0.30473	0.304964	0.256937	0.283426	0.325967	-0.00123513	1	1
AC068946.1	0	0	0.124223	0.060777	0.126112	0.16408	0.52673	1	1
AC068987.1	0.066642	0.046113	0.060139	0.830043	1.00782	0.076767	2.04075	0.500083	1
AC069154.4	0	0	0	0.057156	0	0	0.201607	1	1
AC069155.1	0	0	0	0.085201	0.071858	0	0.498861	1	1
AC069200.1	0	0	0	0.051886	0.272149	0	0.889479	1	1
AC069213.1	0.291164	0.326227	0.162115	0.283673	0.372809	0.351638	0.234895	1	1
AC069257.6	0	0	0.104187	0.214642	0.602445	0.326189	1.64528	1	1
AC069257.8	0	0	0	0.065554	0.123709	0	0.584892	1	1
AC069278.4	0.515584	0.624881	0.580526	0.834101	0.673574	0.95344	0.402682	1	1
AC069282.6	3.02433	2.80907	2.98868	1.60523	1.36339	2.09393	-0.79512	0.424499	1
AC069287.1	20.8365	0.084619	23.1887	26.7298	25.8816	11.8304	0.504349	0.0870351	1
AC069294.1	0.053252	0.401084	0.233454	0.120107	0	0.270025	-0.495766	1	1
AC069368.3	0.019664	0.094809	0.011348	0.14182	0.041877	0.059219	0.290282	1	1
AC069394.1	0	0	0	0.111165	0.122582	0.092351	0.893572	1	1
AC069513.4	0.416684	0.302837	0.23554	0.286582	0.256404	0.586762	0.14868	1	1
AC069547.1	0.319816	0.184444	0.235859	0.324874	0.474151	0.166891	0.239349	1	1
AC069547.2	0	0	0	0	0.002213	0	0.00757211	1	1
AC072031.1	0	0	0	0.349016	0	0	0.93982	1	1
AC072062.1	0.139197	0.168977	0.182412	0.081227	0.181456	0.107911	-0.236147	1	1
AC073043.1	0.11974	0	0.165414	0.247669	0.385462	0.088907	0.711851	1	1
AC073046.25	3.86513	2.85956	2.48351	2.84345	3.41952	2.01704	-0.18439	1	1
AC073052.1	0.166436	0.304997	0.224437	0.325667	0.191352	0.071509	-0.175027	1	1
AC073063.10	0.440396	0.269071	0.1848	0.538996	0.702703	0.246796	0.525476	1	1
AC073069.2	0	0	0	0	0.009682	0	0.0374693	1	1
AC073072.5	0	0	0	0.036053	0	0	0.130566	1	1
AC073072.7	0	0	0	0	0	0.058701	0.208193	1	1
AC073109.2	0.261491	0.664024	0.407345	0.19109	0.046754	0.489464	-0.659357	1	1
AC073115.7	0.087085	0	0	0	0	0	-0.30471	1	1
AC073127.1	0.138988	0.123606	0	0.043238	0	0	-0.620133	1	1
AC073128.10	0.010234	0	0	0.020161	0	0	0.0355103	1	1
AC073130.1	0.213279	0.085117	0.019033	0.05533	0.124925	0.252838	0.204259	1	1
AC073130.3	0.521215	0.542288	0.707893	0.433664	0.504665	0.581499	-0.211108	1	1
AC073135.7	0.142294	0.015786	0	0.037653	0.063294	0.052651	-0.0222977	1	1
AC073150.6	0	0.013965	0	0	0	0	-0.0535889	1	1
AC073215.1	0	0	0	0	0	0.310425	0.860502	1	1
AC073236.3	0	0	0	0.035782	0.015746	0	0.185007	1	1
AC073254.1	0.678724	1.01862	1.43528	0.609546	0.860378	0.926071	-0.374435	1	1
AC073257.2	0	0.078911	0	0	0	0	-0.279228	1	1
AC073283.4	0.3411	0.550814	0.254852	0.739939	0.62831	0.615166	0.600586	1	1
AC073283.7	0.121465	0.283269	0.091148	0.08483	0.182478	0.146977	-0.162268	1	1
AC073333.1	0.001378	0.007436	0.051189	0	0.075642	0	0.0495169	1	1
AC073333.8	0.073337	0.103507	0.057511	0.142723	0.082103	0.154022	0.288502	1	1
AC073343.1	0.104667	0.043182	0.037502	0.149368	0.146132	0.040686	0.32623	1	1
AC073343.13	0	0.194988	0.06986	0.184905	0.142361	0.170974	0.428781	1	1
AC073410.1	0	0	0	0.061175	0.064304	0.182033	0.854216	1	1
AC073415.2	0.936681	1.21545	1.46957	1.01188	1.4997	0.463969	-0.289227	1	1
AC073479.1	0	0	0	0	0.012412	0	0.0448478	1	1
AC073551.1	0	0.124895	0	0.060053	0	0	-0.208482	1	1
AC073635.5	0.126344	0.053828	0.10064	0.146624	0.232004	0.194083	0.511124	1	1
AC073641.2	0	0	0.099932	0.049869	0.115044	0	0.175011	1	1
AC073657.1	0	0	0.193435	0.260598	0	0	0.148556	1	1
AC073842.18	0	0.036348	0	0	0	0	-0.133973	1	1
AC073850.6	0	0	0.060407	0	0	0	-0.216842	1	1
AC073869.1	0.318793	0.109356	0.232307	0.188356	0.268586	0.150797	-0.098804	1	1
AC073869.20	0.034636	0.010716	0.047926	0.027555	0.020546	0.156397	0.29572	1	1
AC074011.2	0	0	0	0.033	0	0.163983	0.6025	1	1
AC074091.13	0.121223	0.204099	0.313468	0.28582	0.537521	0.356954	0.592204	1	1
AC074117.10	7.38128	8.22392	6.92213	6.83729	6.80854	7.29204	-0.141976	0.880832	1
AC074138.3	1.86918	2.09576	1.52867	1.30208	1.60934	1.59245	-0.302987	0.754111	1
AC074183.4	0.087252	0.129825	0.274911	0.192747	0.235945	0.045445	-0.0521663	1	1
AC074212.3	0.033313	0.072202	0	0.032241	0.037576	0.037031	-0.00257366	1	1
AC074212.5	0.786538	1.04754	0.74116	0.520637	0.988586	0.714179	-0.216871	1	1
AC074212.6	1.54574	0.831944	1.11887	1.2868	1.37773	1.83142	0.295618	1	1
AC074286.1	1.60929	1.11354	1.30019	1.15632	1.83249	1.29909	0.0484211	1	1
AC074289.1	0	0	0	0	0.027472	0	0.0990154	1	1
AC074338.4	0	0.055228	0	0	0.093429	0	0.115834	1	1
AC074363.1	0	0	0	0.06627	0	0	0.231013	1	1
AC074366.3	0.277908	0	0	0	0	0	-0.808561	1	1
AC074367.1	0	0	0	0.032028	0.067578	0	0.336991	1	1
AC074391.1	0	0.032911	0	0.092516	0.016318	0	0.240516	1	1
AC078852.1	0.144838	0.047023	0.047194	0.044538	0.085855	0	-0.291732	1	1
AC078852.2	0.072904	0.094478	0	0.065211	0	0.162662	0.140529	1	1
AC078883.3	0	0	0	0.038887	0	0.067732	0.357876	1	1
AC078899.1	0.750131	0.815364	0.823018	0.693348	0.819738	0.315614	-0.359064	1	1
AC078941.1	0	0	0	0.00798	0	0.057439	0.227775	1	1
AC079080.1	0	0	0	0.129715	0	0	0.424445	1	1
AC079135.1	2.22827	1.87176	3.15037	1.30213	1.0615	1.33722	-0.939743	0.549204	1
AC079145.4	0.305294	0.458795	0.297584	0.032956	0.400498	0.18001	-0.566931	1	1
AC079210.1	0.14114	0.13441	0.117946	0.107202	0.135204	0.113331	-0.0926259	1	1
AC079250.1	1.35091	1.47252	1.2627	1.30364	1.06136	0.995752	-0.291508	1	1
AC079305.10	0.245858	0.430902	0.222323	0.180521	0.255511	0	-0.674023	1	1
AC079305.8	0	0	0	0	0.137998	0	0.446896	1	1
AC079325.6	0.07213	0.064196	0	0.517984	0.047747	0.2545	1.20835	1	1
AC079341.1	0.020841	0.056228	0	0.032418	0	0	-0.156158	1	1
AC079354.1	0.025966	0.024179	0.008821	0.007017	0.023576	0.021617	-0.0251403	1	1
AC079354.2	0	0	0	0	0	0.559168	1.305	1	1
AC079354.3	0.031841	0	0.036698	0	0.031681	0.031125	-0.0254525	1	1
AC079354.5	0.295952	0.267494	0.598348	0.579293	0.329925	0.409435	0.110561	1	1
AC079354.6	0	0	0.158909	0	0	0	-0.515808	1	1
AC079466.1	0.067418	0.027857	0.033267	0.064652	0.051806	0.057343	0.115144	1	1
AC079602.1	0.68107	0.284893	0.445533	0.349459	0.493204	0.568842	-0.0315445	1	1
AC079630.4	0.140658	0	0	0	0.041631	0.045208	-0.168474	1	1
AC079741.2	0	0	0.025782	0	0	0	-0.0979894	1	1
AC079753.1	0	0	0	0	0.058636	0	0.208193	1	1
AC079753.4	0.054779	0.076516	0	0.034144	0.043484	0.094217	0.0957688	1	1
AC079753.5	0	0	0	0	0.074025	0	0.256658	1	1
AC079776.6	0	0.041059	0	0	0	0	-0.151635	1	1
AC079780.3	0.152193	0	0.166831	0	0	0.064968	-0.669304	1	1
AC079781.1	0	0.087271	0.210676	0	0.123768	0	-0.445047	1	1
AC079781.5	0	0	0.120183	0	0	0	-0.40531	1	1
AC079781.7	0.0795	0.086288	0.077915	0	0	0.179299	-0.174018	1	1
AC079781.8	0	0.568795	0.554817	0.218621	0.10639	0	-1.12222	1	1
AC079807.2	2.43172	2.62403	2.27329	1.81509	1.9711	1.87478	-0.38876	1	1
AC079922.2	0.064526	0	0.085814	0	0	0	-0.493821	1	1
AC079922.3	0.357743	0.592699	0.452747	0.446581	0.316421	0.400157	-0.240071	1	1
AC079949.1	0	0.046294	0	0	0	0	-0.169082	1	1
AC080125.1	0	0	0	0	0.030203	0	0.109609	1	1
AC083799.1	2.53907	1.75867	2.24976	2.32409	2.91563	2.06286	0.112433	1	1
AC083822.2	0	0	0	0	0	0.290497	0.81807	1	1
AC083843.1	1.22266	1.17944	1.01182	1.04345	1.1899	0.979664	-0.11358	1	1
AC083843.2	0	0.077907	0	0.296844	0	0	0.557055	1	1
AC083855.5	0	0	0	0.14059	0	0	0.455228	1	1
AC083862.1	0	0	0	0	0.145007	0	0.46626	1	1
AC083862.6	0	0	0	0.029011	0	0.0392	0.237467	1	1
AC083873.4	0.020656	0.056362	0.067481	0.044699	0.018798	0.084265	0.000175876	1	1
AC083884.8	0.091832	0.163102	0.147083	0.119516	0.139174	0.114727	-0.0727273	1	1
AC083899.1	0.015937	0	0	0	0.030028	0	0.0485245	1	1
AC083899.3	2.30886	2.59142	3.65307	2.15669	2.26846	3.18063	-0.198943	0.803881	1
AC083900.1	0.262105	0.27551	0.029904	0.922696	0.710073	0.642458	1.46227	1	1
AC083949.1	0.220178	0	0	0	0.037506	0	-0.535786	1	1
AC084018.1	4.45994	4.80658	4.04479	4.34583	4.09819	4.37852	-0.090299	1	1
AC084082.3	0.417683	0.114956	0.041733	0.116885	0.072724	0.037391	-0.677302	1	1
AC084117.3	0.633008	0.434303	0.547053	0.456525	0.602886	0.760281	0.110266	1	1
AC084125.1	0.10542	0.085658	0.064715	0.088462	0.265558	0.06422	0.311553	1	1
AC084125.2	0	0	0.066834	0	0	0	-0.240141	1	1
AC084125.4	0.165589	0.470451	0.219314	0.65762	0.720498	0.657094	0.94044	1	1
AC084219.3	0.116672	0.129599	0.259436	0.527457	0.205694	0.43405	0.781713	1	1
AC084219.4	1.56804	0.915426	1.01682	1.61177	1.27927	1.58211	0.28768	1	1
AC084262.3	0	0	0	0.054242	0	0	0.19167	1	1
AC084368.1	0.131496	0	0	0	0	0	-0.437342	1	1
AC084809.2	0	0	0	0	0	0.171673	0.538603	1	1
AC087163.2	0.189824	0.219466	0.184726	0.434606	0.26026	0.273415	0.444958	1	1
AC087203.1	0	0.046294	0	0.060053	0	0	0.0423937	1	1
AC087239.1	0	0.229166	0	0	0	0	-0.695113	1	1
AC087294.2	0.714621	0.707956	0.635225	0.657387	0.624724	0.08017	-0.517844	1	1
AC087380.14	0.049006	0.004135	0.042528	0.060421	0.001584	0	-0.114832	1	1
AC087393.1	0.080189	0.091159	0	0	0	0.068093	-0.310704	1	1
AC087477.1	0	0.023483	0	0	0	0	-0.0870166	1	1
AC087491.2	0.053949	0	0.065563	0	0	0	-0.40531	1	1
AC087499.5	0	0.016662	0.046746	0.01244	0.01406	0.057083	0.0547732	1	1
AC087645.1	0	0	0.086221	0.059792	0	0	-0.0900739	1	1
AC087793.1	1.28932	1.321	0.75545	0.480427	1.10021	1.21341	-0.274116	1	1
AC089999.1	1.43775	1.32222	3.44727	1.84676	1.5692	3.1299	0.0357073	1	1
AC090099.2	0.076325	0	0.030698	0	0.068069	0.042067	0.00022227	1	1
AC090286.2	0	0.002603	0.051636	0.18149	0.242372	0.087002	1.02772	1	1
AC090425.1	0.02879	0.084515	0.069947	0.075581	0.069318	0.026191	-0.0464447	1	1
AC090505.1	0	0	0	0.101922	0	0	0.34299	1	1
AC090505.5	0	0	0	0.074068	0.048663	0.138953	0.756488	1	1
AC090505.6	0	0	0	0.030337	0.033988	0	0.22453	1	1
AC090519.5	0	0	0	0	0.09151	0	0.312746	1	1
AC090571.1	0.173353	0.155511	0.211789	0	0.017458	0.222797	-0.593867	1	1
AC090587.2	0.26722	0.220134	0.2219	0.344478	0.295344	0.272005	0.22003	1	1
AC090587.4	0.527652	0.709489	0.351149	0.875328	1.10763	1.29397	0.862442	1	1
AC090587.5	0.239881	0.580552	0.265546	0.6725	0.733244	0.495537	0.608488	1	1
AC090616.2	0.028974	0.095269	0.189235	0.056376	0	0.087201	-0.423706	1	1
AC090617.1	0	0	0	0.089188	0.13851	0.212455	1.10951	1	1
AC090627.1	0.051363	0	0	0	0	0	-0.186321	1	1
AC090804.1	0	0	0	0.068877	0	0	0.240684	1	1
AC090945.1	0.186014	0.247075	0.547804	0.083169	0.296858	0.099461	-0.692048	1	1
AC090952.5	0.05458	0	0	0	0	0	-0.199966	1	1
AC090954.1	0	0.086333	0	0	0	0	-0.301549	1	1
AC090960.1	0	0.036309	0	0	0	0	-0.133973	1	1
AC091132.1	0.030254	0	0.05398	0.031858	0.038591	0.015573	0.00217676	1	1
AC091153.4	0	0.074358	0	0	0	0	-0.26307	1	1
AC091167.3	0.144291	0.047741	0.098418	0.036219	0.060747	0.246082	0.0928601	1	1
AC091171.1	8.01245	11.4636	12.0494	17.7031	9.10729	16.7138	0.422148	0.250991	1
AC091178.1	0.051477	0.016937	0	0.078118	0	0	0.0258736	1	1
AC091199.1	0	0	0	0.047636	0	0	0.171588	1	1
AC091304.1	0	0	0	0.000706	0.00092	0.001889	0.0151047	1	1
AC091320.2	0	0.374166	0	0.035326	0	0	-0.88079	1	1
AC091492.2	0	0.07659	0.137011	0	0	0	-0.658522	1	1
AC091633.2	0.442768	0.619405	0	0.459142	0.614251	0.053871	0.0348586	1	1
AC091633.3	0.142992	0	0	0	0	0	-0.471494	1	1
AC091729.7	0.128875	0.019977	0.06832	0.009122	0.041524	0.068169	-0.272925	1	1
AC091729.8	0.120681	0.016556	0.182861	0	0.096627	0	-0.573315	1	1
AC091729.9	3.77639	5.14779	5.65889	5.26492	4.00135	3.85021	-0.186788	0.850902	1
AC091801.1	0	0	0.046237	0	0	0.051346	0.0125812	1	1
AC091878.1	0.450314	0.352083	0.443925	0.117563	0.167947	0.170744	-0.987884	1	1
AC092111.1	0	0	0	0	0	0.123806	0.407372	1	1
AC092117.1	0.101699	0	0	0.140613	0	0	0.103919	1	1
AC092117.2	7.2e-05	0.000101	3.2e-05	3.9e-05	8.3e-05	0.072704	0.253478	1	1
AC092155.1	0	0	0	0	0	0.010706	0.0411633	1	1
AC092159.2	0.198846	0.131454	0.129237	0.157287	0.07644	0.111539	-0.232085	1	1
AC092162.1	0	0.025695	0.019279	0.007711	0.060751	0	0.0750741	1	1
AC092168.2	0.204885	0.181749	0.232933	0.11695	0.047446	0.062186	-0.746799	1	1
AC092168.4	0	0	0.066309	0	0	0	-0.236836	1	1
AC092171.2	0	0	0.251996	0.25118	0	0	-0.0179197	1	1
AC092171.4	6.38275	6.3192	5.94064	7.08678	6.72593	6.35818	0.0733334	1	1
AC092198.1	0	0	0.012846	0.013033	0	0	-0.00130351	1	1
AC092287.1	0	0	0	0.240213	0	0	0.706188	1	1
AC092295.4	0	0.060772	0.099107	0	0	0.085269	-0.22734	1	1
AC092295.7	0.635599	0.778059	0.695339	0.526346	0.452991	0.683093	-0.318604	1	1
AC092299.6	0.027169	0.019379	0	0.01135	0.014423	0.031242	0.0292196	1	1
AC092299.8	0.25467	0.230346	0.197987	0.227066	0.23366	0.318401	0.0996193	1	1
AC092301.3	0.434195	0.275115	0.3222	0.216154	0.634618	0.248543	0.0403494	1	1
AC092316.2	0	0.075393	0	0	0.413181	0	0.794895	1	1
AC092338.5	0.192798	0.222639	0.249499	0.021601	0.106702	0.083621	-0.842216	1	1
AC092431.2	0	0.001994	0.007007	0	0	0	-0.0346777	1	1
AC092431.3	0	0.084283	0	0.253875	0	0	0.443194	1	1
AC092535.3	0.014052	0	0	0	0.03438	0	0.0700251	1	1
AC092566.1	0	0.161721	0.066804	0	0	0	-0.695113	1	1
AC092570.1	0.197567	0	0	0	0	0.054445	-0.426772	1	1
AC092573.2	0	0	0	0.143337	0	0.041453	0.569628	1	1
AC092574.1	0	0.15316	0	0	0	0	-0.499348	1	1
AC092574.2	0.834495	0.156373	0.124223	0.212666	0.275454	0.29986	-0.384229	1	1
AC092594.1	0.841075	1.02571	0.615084	0.908799	1.27555	1.26782	0.387648	1	1
AC092597.3	0.1811	0.066716	0.067796	0.207733	0.189963	0.171657	0.431019	1	1
AC092614.2	0.38152	0.150143	0.251527	0.224114	0.661468	0.419759	0.50732	1	1
AC092619.1	0	0	0.033556	0	0	0	-0.126848	1	1
AC092620.2	0	0.086916	0	0	0	0	-0.30471	1	1
AC092620.3	0	0	0	0	0.060762	0.075103	0.441316	1	1
AC092641.2	0.114062	0.099529	0	0.153049	0.126672	0.155197	0.442166	1	1
AC092651.1	0.34747	0.039285	0	0.034558	0.341448	0.159321	0.236677	1	1
AC092653.5	0.034116	0	0.027443	0	0	0	-0.220193	1	1
AC092664.1	0	0	0	0.064	0	0	0.22453	1	1
AC092667.2	0	0	0	0	0.015924	0	0.0594925	1	1
AC092675.3	0.087543	0.226067	0	0.526656	0.836764	0.407362	1.61419	0.500083	1
AC092687.5	0.187967	0.148586	0.073792	0.121848	0	0	-0.676273	1	1
AC092755.4	0	0.066258	0.150563	0.173144	0.075322	0.050894	0.171405	1	1
AC092757.1	0	0.050364	0.050508	0	0	0	-0.348248	1	1
AC092798.2	0	0.282859	0.037662	0.185886	0.399712	0.169817	0.678491	1	1
AC092811.1	0.598574	0.636044	0.54212	0.902231	0.758467	0.563735	0.239576	1	1
AC092835.2	0.394291	0.501011	0.327113	0.263907	1.10488	0.397363	0.391995	1	1
AC092839.1	0	0	0	0.078501	0	0	0.272459	1	1
AC092839.4	0	0	0	0	0.072939	0	0.253478	1	1
AC092849.1	0	0	0	0.120107	0	0	0.395879	1	1
AC092902.1	0	0	0	0	0.022036	0	0.0811845	1	1
AC092964.1	0	0	0	0.019027	0	0	0.0703794	1	1
AC093106.4	0	0	0.101637	0.270963	0	0	0.425263	1	1
AC093106.5	0	0	0	0	0.025535	0	0.0954668	1	1
AC093106.7	0.144105	0.200792	0.311758	0.120196	0.146322	0.324784	-0.119634	1	1
AC093107.7	0.075332	0.062328	0.242387	0.058589	0.058226	0	-0.630353	1	1
AC093110.3	1.34312	1.44305	1.23264	2.87917	2.83581	2.7652	0.974542	0.388178	1
AC093157.1	0.247807	0.047657	0.203255	0.131697	0.205008	0.268457	0.142039	1	1
AC093159.1	0	0	0.048633	0	0	0	-0.17945	1	1
AC093162.3	0	0	0	0	0.022214	0.218283	0.706187	1	1
AC093162.5	0.351541	0.112285	0.096048	0.304858	0.484295	0.129609	0.443346	1	1
AC093166.2	0	0.066495	0	0	0	0	-0.236835	1	1
AC093166.3	0	0	0	0	0.030723	0	0.113123	1	1
AC093323.1	0	0	0	0	0	0.072182	0.25029	1	1
AC093323.3	5.02778	6.0263	4.60846	4.64736	4.276	4.39576	-0.265767	0.711743	1
AC093375.1	0.270839	0.16363	0.171932	0.309564	0.219872	0.099851	0.00918577	1	1
AC093376.1	0	0	0	0	0	0.159594	0.506897	1	1
AC093382.1	0	0	0	0	0.187997	0.244376	1.09537	1	1
AC093388.3	0.471117	0.843895	0.314645	0.202152	0.374999	0.408298	-0.5899	1	1
AC093391.2	0.401217	0.29059	0.727737	0.478387	0.745885	0.611222	0.268525	1	1
AC093415.2	0.428433	0.135449	0.530832	0.548199	0.397831	0.207434	0.027648	1	1
AC093484.4	0	0	0	0.154486	0.031472	0.040209	0.670858	1	1
AC093495.4	0.100106	0	0	0	0	0	-0.345181	1	1
AC093510.1	0.139546	0.188245	0	0	0	0	-0.915803	1	1
AC093609.1	0	0	0	0	0.037779	0	0.137484	1	1
AC093616.4	6.35581	5.68161	6.06452	5.33081	5.5223	5.30317	-0.198701	0.86455	1
AC093620.5	0	0	0	0	0.094023	0	0.318846	1	1
AC093627.10	0.095348	0.016639	0.044103	0.032329	0.016501	0.0399	-0.204053	1	1
AC093627.9	0.705733	0.38313	0.465062	0.962262	0.901649	0.815394	0.630118	1	1
AC093642.3	0	0.032239	0.103705	0.049759	0.128012	0.070604	0.275307	1	1
AC093642.5	1.51936	1.43171	1.73919	1.6056	1.38628	1.22649	-0.176998	1	1
AC093668.1	0	0	0	0	0.05077	0	0.181663	1	1
AC093668.2	0.023798	0.092614	0.034747	0.247225	0.030215	0.006664	0.308508	1	1
AC093673.5	4.13294	4.50169	4.5374	8.61691	8.69253	6.97588	0.826195	0.0999081	1
AC093677.1	0.484613	0.222642	0.482615	0.269733	0.29589	0.269143	-0.400299	1	1
AC093690.1	0.169949	0.092142	0.08831	0.063368	0.056983	0.159126	-0.166387	1	1
AC093698.2	0.015402	0	0	0	0	0	-0.0573416	1	1
AC093702.1	0.36062	0.225519	0.890886	0.950559	0.524109	0.871234	0.521992	1	1
AC093724.2	1.12242	0.760677	1.00471	0.71491	0.521137	0.755855	-0.496725	1	1
AC093732.1	0.09989	0.060274	0.13677	0.076183	0.077536	0.113329	-0.0825786	1	1
AC093734.1	28.2766	31.6347	30.8055	29.9995	26.1203	28.2927	-0.1422	0.551231	1
AC093788.1	0.11054	0.29677	0	0.279406	0	0.170233	0.0529024	1	1
AC093802.1	0	0	0	0.022256	0	0	0.0811847	1	1
AC093818.1	0.295311	0.331737	0.254007	1.07466	0.676532	1.08898	1.32562	0.625125	1
AC093838.4	7.29012	7.26319	9.21787	10.7648	10.2239	9.97118	0.337622	0.420884	1
AC093850.1	0	0	0	0	0.006036	0	0.0225981	1	1
AC093899.3	0.10227	0	0.148671	0	0	0	-0.747156	1	1
AC093901.1	0.17216	0	0	0.110915	0.064256	0	-0.00441385	1	1
AC094019.4	0.225917	0.462716	0.234892	0.223937	0.398973	0.132773	-0.226643	1	1
AC095067.1	0.196407	0.214858	0.122458	0.01305	0.094435	0.072232	-0.730547	1	1
AC096534.1	0	0.138883	0	0	0	0	-0.460199	1	1
AC096574.4	0	0.011563	0	0.030571	0.022495	0	0.142288	1	1
AC096574.5	0.043068	0.096424	0	0	0.020087	0.023608	-0.302156	1	1
AC096582.7	0.134685	0.233284	0.213996	0.149769	0.241304	0	-0.342944	1	1
AC096582.8	0.011505	0.022683	0	0	0	0	-0.130415	1	1
AC096649.1	0	0	0	0	0.105135	0	0.35194	1	1
AC096649.2	0.156295	0.209581	0.075984	0	0	0.191987	-0.544127	1	1
AC096664.1	0.054013	0.027024	0	0	0	0	-0.285641	1	1
AC096664.3	0	0	0	0	0	0.029761	0.109609	1	1
AC096670.3	0.01531	0	0	0	0	0.016877	0.00578895	1	1
AC096677.1	0.83675	1.22959	0.590441	2.96972	3.16023	1.87193	1.43055	0.226992	1
AC096772.6	1.32478	1.227	1.20636	1.60438	1.50154	1.51491	0.237909	1	1
AC096775.2	0	0	0.041315	0	0	0	-0.151635	1	1
AC096921.2	0.061772	0	0	0.462171	0.081902	0	1.05823	1	1
AC097015.1	0.08543	0	0.203515	0.178882	0	0	-0.276066	1	1
AC097103.1	0	0.039405	0.011461	0.056336	0.015166	0.109942	0.379044	1	1
AC097359.1	0.001184	0.00841	0.004705	1.08993	0.433706	0.68439	2.714	0.500083	1
AC097359.2	0	0	0	0.077045	0	0.110302	0.57728	1	1
AC097381.1	0	0	0.057555	0.055648	0	0	-0.0118131	1	1
AC097382.1	0	0	0.236147	0	0	0	-0.711877	1	1
AC097382.5	0	0.064334	0.047199	0	0.02144	0	-0.30097	1	1
AC097461.4	0.144815	0.175945	0.048893	0.044558	0.107212	0	-0.514741	1	1
AC097467.2	0.086174	0.165585	0	0.152089	0.187978	0.193313	0.515016	1	1
AC097468.4	0	0	0	0.018088	0	0	0.0667596	1	1
AC097468.7	0	0	0	0	0.074716	0	0.259832	1	1
AC097500.2	0.064406	0.089924	0	0.073582	0.076586	0.047173	0.102893	1	1
AC097523.1	0.084367	0.08721	0.00195	0.096538	0.076323	0.089526	0.205238	1	1
AC097523.2	0	0.026324	0.057605	0.013502	0.168693	0	0.27186	1	1
AC097523.3	0	0.063903	0	0	0	0	-0.230201	1	1
AC097533.1	0	0	0.025415	0	0	0	-0.0943411	1	1
AC097635.4	0.418446	0	0.066503	0.317251	0.015303	0.115208	-0.0867467	1	1
AC097635.5	0.04085	0	0.035263	0.06664	0.0311	0	0.0614129	1	1
AC097639.1	0	0	0	0.189852	0	0	0.584893	1	1
AC097639.8	0	0	0	0	0	0.057968	0.204903	1	1
AC097658.1	0	0.018042	0	0.064862	0.103706	0.010002	0.48824	1	1
AC097662.2	0.148456	0.328003	0.350213	0.116315	0.597425	0.303019	0.184303	1	1
AC097711.1	0	0.026188	0	0.033971	0.011686	0	0.0668422	1	1
AC097721.2	0.429647	0.163695	0.160633	0.213422	0.32072	0.532566	0.324365	1	1
AC097724.3	0.293585	0.289028	0.237167	0.212194	0.114296	0.211617	-0.413141	1	1
AC098474.1	0	0	0	0	0	0.060305	0.211475	1	1
AC098592.8	0	0.027064	0	0	0	0	-0.101628	1	1
AC098614.2	5.64367	5.41343	5.90607	13.398	12.5231	12.0027	1.10508	0.00938258	0.355884
AC098617.1	0.838961	0.722625	0.53516	0.386253	0.703234	0.390057	-0.447056	1	1
AC098820.2	0	0	0	0	0	0.041833	0.151223	1	1
AC098820.3	0.263992	0.704309	0.398032	0.626206	0.562304	0.396281	0.139216	1	1
AC098820.4	0	0.346308	0.060138	0.147904	0.058294	0.170546	-0.0744542	1	1
AC098828.2	0	0	0.049956	0	0	0	-0.18289	1	1
AC098831.4	0.029875	0.055939	0.098918	0.017158	0	0.099809	-0.197838	1	1
AC099048.1	0	0	0	0	0.0514	0	0.181663	1	1
AC099522.1	0.127203	0.053583	0.235258	0.174937	0.848302	0.126861	0.922182	1	1
AC099522.2	0.23493	0.066274	0.209872	0.179581	0.299134	0.400794	0.477462	1	1
AC099535.4	0	0.032194	0	0.026546	0	0.172986	0.490293	1	1
AC099539.1	0	0.138883	0	0	0	0	-0.460199	1	1
AC099552.4	0	0.036667	0	0.071172	0	0	0.109572	1	1
AC099668.5	0.066099	0.051369	0.041715	0.049999	0.076451	0.092838	0.140672	1	1
AC099757.1	0	0	0.114185	0	0	0.170233	0.145834	1	1
AC099850.1	0.773656	0.853801	0.978466	0.518895	0.490571	0.546324	-0.659128	1	1
AC100756.1	0	0.018406	0	0.006413	0.000298	0	-0.0459432	1	1
AC100757.1	0	0	0	0.000416	0.002082	0	0.00757211	1	1
AC100787.1	0.001334	0.009012	0.004428	0.001458	0.003582	0.003353	-0.023536	1	1
AC100791.1	0.072108	0.061541	0.044125	0.050499	0.061621	0.058034	-0.0333536	1	1
AC100830.3	0.04751	0.045057	0.102646	0.120939	0.06082	0.013543	-0.0133536	1	1
AC100830.5	0.366774	0.360516	0.406831	0.370329	0.604852	0.673839	0.392196	1	1
AC102953.4	0	0.093821	0	0.028436	0.059313	0.146949	0.365516	1	1
AC102953.6	0	0.129711	0	0	0	0	-0.434459	1	1
AC103564.7	0.082437	0	0	0	0	0.06459	-0.0610617	1	1
AC103740.1	0	0.050503	0.337379	0	0.137727	0	-0.587888	1	1
AC103828.1	0.153918	0	0.099847	0	0	0	-0.754109	1	1
AC103965.1	9.84267	11.5329	10.6436	10.758	12.8807	10.6871	0.0607391	0.902692	1
AC104057.1	0	0	0	0	0.056943	0	0.201606	1	1
AC104058.1	0	0.070143	0	0.156907	0	0.100879	0.49746	1	1
AC104113.3	0	0	0.049311	0.020811	0	0	-0.101859	1	1
AC104134.2	0.220498	0	0.059872	0	0	0	-0.813008	1	1
AC104135.4	0	0	0.019731	0	0	0	-0.07596	1	1
AC104297.1	0.279574	0.289898	0.107089	0.072478	0.154349	0.117402	-0.572907	1	1
AC104306.1	0	0	0	0.009712	0	0	0.0374694	1	1
AC104389.28	0.046874	0	0.048119	0.030982	0	0.077968	0.0340384	1	1
AC104405.1	0	0.177461	0.027605	0	0	0	-0.636113	1	1
AC104451.2	0	0	0.052936	0.102364	0	0	0.14983	1	1
AC104472.1	0.06907	0	0.108607	0.016768	0.026101	0	-0.412084	1	1
AC104532.2	0.000116	0	0.000114	6.6e-05	0.044908	0	0.161441	1	1
AC104532.3	0.062755	0	0.09497	0	0	0	-0.513078	1	1
AC104532.4	0	0	0.03933	0.143411	0.14512	0.047842	0.769265	1	1
AC104534.2	0.339967	0.259594	0.047627	0.120437	0.118638	0.215642	-0.324615	1	1
AC104600.1	0.049522	0.125502	0.065519	0.063347	0.016271	0.039266	-0.335995	1	1
AC104634.2	0.099848	0	0	0	0	0	-0.345181	1	1
AC104651.1	0.083258	0.723454	0.694631	0.409336	0.238231	0.37613	-0.454095	1	1
AC104651.2	0.031517	0.225991	0.050027	0.243155	0.110931	0.034742	0.143021	1	1
AC104653.1	0	0.102614	0	0.116269	0.080845	0.230603	0.733883	1	1
AC104654.1	0.025696	0.083123	0.132693	0.067496	0.068673	0	-0.284776	1	1
AC104654.2	2.93659	2.53672	3.79452	0.193136	0.214023	0.555195	-2.88334	0.021587	0.660549
AC104655.2	0	0.053803	4e-06	0.066826	0	0.349413	0.870092	1	1
AC104655.3	0.029065	0	0	0	0	0	-0.108879	1	1
AC104695.3	0.135558	0.163053	0.086927	0.25353	0.352905	0.248272	0.669323	1	1
AC104695.4	0.087857	0	0	0.148542	0.091121	0.116565	0.6477	1	1
AC104698.1	134.675	133.706	132.483	196.662	182.101	186.508	0.456622	7.06526e-06	0.00086138
AC104772.1	0	0	0.001621	0	0	0	-0.00777852	1	1
AC104841.1	0.260012	0.392556	0	0	0	0	-1.46735	1	1
AC104841.2	0.016677	0	0	0	0.057326	0	0.136788	1	1
AC104978.1	0	0	0.017156	0	0	0	-0.0648178	1	1
AC104986.1	0	0.344853	0.137909	0.318588	0.529899	0.548208	1.02006	1	1
AC104996.1	0	0	0.248446	0	0	0	-0.740169	1	1
AC105020.1	0.297003	0.323352	0.344358	0.581838	0.484888	0.379053	0.414132	1	1
AC105030.1	0.119172	0.106662	0.103125	0.092825	0.112293	0.134044	0.00202415	1	1
AC105052.1	0	0	0	0	0.04969	0	0.178313	1	1
AC105053.3	0.040526	0.024351	0.020111	0	0	0	-0.298382	1	1
AC105053.4	0.607889	0.313515	0.281604	0.210755	0.120764	0.09425	-1.00433	1	1
AC105206.1	0.228555	0.163437	0.101923	0.264204	0.273945	0.249432	0.394962	1	1
AC105227.1	0	0	0.248446	0	0	0	-0.740169	1	1
AC105339.1	0	0	0.027362	0	0	0	-0.101629	1	1
AC105339.2	0.049639	0	0.006803	0	0.001604	0.046612	-0.0317856	1	1
AC105344.2	0.056593	0.165606	0.120387	0.08157	0.185932	0.036395	-0.0985774	1	1
AC105381.1	0.154431	0	0.089717	0.113434	0	0	-0.355259	1	1
AC105399.2	0	0.093492	0	0	0	0	-0.32353	1	1
AC105760.2	0.228712	0.26346	0.229128	0.292443	0.427885	0.24427	0.262114	1	1
AC105760.3	0.007135	0	0.00976	0	0	0	-0.0648178	1	1
AC106017.1	0.131876	0.123819	0.079167	0.08751	0.081761	0.355477	0.321595	1	1
AC106782.20	0.115684	0.001999	0.024065	0	0.046663	0	-0.300465	1	1
AC106786.1	0	0.183774	0	0	0.130423	0.121914	0.151409	1	1
AC106801.1	0.006864	0	0	0	0	0.009814	0.010426	1	1
AC106873.4	0.052486	0	0	0	0	0	-0.189744	1	1
AC107021.1	0.711941	0.453274	0.348338	0.339316	0.347915	0.449476	-0.351569	1	1
AC107079.1	0	0	0	0	0.061761	0.136539	0.607491	1	1
AC107081.5	0.866094	0.675934	0.703997	0.79424	0.998743	0.452906	-0.0333352	1	1
AC107218.3	0.022538	0.037914	0.081427	0.15747	0.19106	0.054863	0.574226	1	1
AC107982.4	0.222104	0.45176	0.256021	0.412998	0.700677	0.54406	0.609842	1	1
AC107983.4	0.046697	0.08829	0.082815	0.073208	0	0.182393	0.0723017	1	1
AC107993.1	0	0	0	0.076695	0	0	0.26616	1	1
AC108004.3	0.042624	0	0	0.046633	0	0	0.00957468	1	1
AC108059.4	0.063903	0	0	0	0	0	-0.230202	1	1
AC108142.1	2.54542	3.26623	2.2942	2.1238	2.42498	2.56248	-0.216934	1	1
AC108218.1	0	0	0.006089	0	0	0	-0.0232109	1	1
AC108456.1	0.024643	0.056144	0.2947	0.144384	0.60219	0.434638	1.02648	1	1
AC108463.1	0.779128	1.06187	1.09867	0.734911	1.01219	0.554746	-0.342369	1	1
AC108463.2	1.03064	1.2323	1.09193	1.63341	1.2665	1.01153	0.165216	1	1
AC108479.1	0	0	0	0	0	0.02251	0.0847684	1	1
AC108479.2	0.027125	0.827659	0.610061	0.485825	0.645333	0.832627	0.314369	1	1
AC108488.3	19.011	20.0202	19.9102	13.2442	14.8053	13.9949	-0.522321	0.0751632	1
AC108488.4	3.6412	3.90639	3.83998	3.86768	3.97461	4.03029	0.0207275	1	1
AC108938.2	5.18736	5.62248	5.22256	3.31302	3.40877	3.22309	-0.706617	0.327993	1
AC108938.3	0	0	0.052521	0	0	0	-0.19316	1	1
AC109133.1	0	0.138883	0	0.014038	0	0.468694	0.723044	1	1
AC109333.10	0.306238	0.259889	0.389593	0.459852	0.179218	0.785047	0.405322	1	1
AC109631.1	0	0	0.023858	0	0	0.017655	-0.0239241	1	1
AC109642.1	0	0	0.012624	0	0	0	-0.0498265	1	1
AC109828.1	0.19099	0.213183	0.459908	0.421243	0.451606	0.307156	0.299418	1	1
AC109829.1	0	0	0	0	0	0.05523	0.194989	1	1
AC109994.1	0	0	0	0	0	0.097835	0.330968	1	1
AC110056.1	0	0	0	0	0	0.116399	0.384291	1	1
AC110084.1	0.188906	0.150686	0.321375	0.128148	0.382519	0.175472	0.00941376	1	1
AC110299.5	0	0.044041	0.054233	0	0.121882	0	0.062608	1	1
AC110619.1	0.013888	0.049875	0	0.172311	0.147635	0.033067	0.717511	1	1
AC110619.2	0.169279	0.048529	0.067584	0.045908	0.067318	0.150814	-0.0652901	1	1
AC110620.1	0	0	0.114961	0	0	0	-0.390511	1	1
AC110620.2	0	0	0.10483	0	0	0	-0.36045	1	1
AC110769.3	0	0	0	0.044211	0	0	0.158043	1	1
AC110771.1	0.047584	0.08578	0.131878	0.084781	0.110529	0.221971	0.288687	1	1
AC110781.3	0.010339	0	0	0	0.018411	0	0.0282796	1	1
AC110926.4	0	0	0	0.006547	0	0.018078	0.0919095	1	1
AC111155.1	0	0	0	0.159009	0	0	0.504224	1	1
AC111186.1	0	0	0.012693	0.012652	0.014508	0.026898	0.145163	1	1
AC111200.7	2.03294	2.31048	2.9101	2.42029	3.35637	2.26859	0.105433	1	1
AC111200.8	0	0	0	0	0	0.022163	0.0811845	1	1
AC112229.1	2.93392	3.32986	3.28026	3.4038	3.89332	3.22831	0.0985648	1	1
AC112229.6	0.116396	0	0.005898	0.068429	0.091954	0.012123	0.127417	1	1
AC112229.7	7.49547	7.5745	6.8383	6.02625	6.60762	5.79603	-0.283011	0.636957	1
AC112721.1	0	0	0	0.169589	0	0	0.533368	1	1
AC113189.5	2.74846	5.72244	5.346	5.33358	4.04026	3.66673	-0.118857	1	1
AC113612.1	0	0	0	0	0.020966	0	0.0775917	1	1
AC113612.2	0	0.0105	0	0	0	0	-0.0422719	1	1
AC114494.1	0.164288	0.512848	0.279575	0.093132	0.197637	0.050305	-0.918826	1	1
AC114730.11	0.177442	0.466613	0.354345	0.144239	0.322117	0.221266	-0.397275	1	1
AC114730.2	0.101962	0	0.031328	0	0.03618	0.050981	-0.145707	1	1
AC114730.3	0.071281	0.067858	0.155401	0.133364	0.06427	0.096278	-0.0192382	1	1
AC114730.5	0	0.081929	0.045338	0.094077	0	0.172767	0.341904	1	1
AC114730.7	0.002312	0	0.04404	0.046251	0	0	-0.0042508	1	1
AC114730.8	0.331335	0.82766	0.687106	0.821853	0.5416	0.468912	-0.0407809	1	1
AC114755.7	0.175988	0.401439	0	0	0	0	-1.35597	1	1
AC114763.1	0	0	0	0	0.033579	0.097063	0.42727	1	1
AC114776.1	0.327218	0.828272	0.279582	0.339216	0.406775	0.205423	-0.478283	1	1
AC114803.3	0	0	0	0.127627	0.360039	0	1.19158	1	1
AC114812.10	0.213575	0.109712	0.321225	0.205655	0.121715	0.059593	-0.441019	1	1
AC114812.5	0.130967	0.108037	0.102382	0.003161	0.042567	0.280296	-0.0488569	1	1
AC114812.8	0	0	0	0.106742	0	0	0.357877	1	1
AC114812.9	0	0.028537	0	0	0	0	-0.108879	1	1
AC114814.3	0	0	0	0.163041	0.082824	0	0.720081	1	1
AC114969.1	0.205173	0	0	0.054906	0	0	-0.441124	1	1
AC115115.2	0.105614	0.019049	0.037616	0.012084	0.022731	0.127545	-0.011787	1	1
AC115115.3	0	0.001897	0	0	0.04478	0	0.153663	1	1
AC115617.2	0.201487	0.139877	0.224567	0.297074	0.26799	0.130547	0.162357	1	1
AC115618.1	0.39584	0.726434	0.316311	0.414449	0.374164	0.476178	-0.175991	1	1
AC116035.1	0	0	0	0	0.086553	0	0.297384	1	1
AC116050.1	0.051204	0.056456	0.11723	0.156549	0.115446	0.128845	0.356196	1	1
AC116165.1	0	0	0	0.000124	0.000939	0	0.00379102	1	1
AC116366.5	0	0	0.04015	0	0.158599	0.104982	0.612855	1	1
AC116366.6	0.091254	0.162335	0.092115	0.21803	0.246404	0.147198	0.432234	1	1
AC116407.1	0	0	0.085223	0	0	0	-0.298382	1	1
AC116407.2	0.440753	0.113705	0.168081	0.063251	0.183364	0.05943	-0.712829	1	1
AC116609.2	0	0.165884	0	0	0.045884	0	-0.369943	1	1
AC117395.1	1.27758	1.30332	1.71994	1.06143	1.18052	1.55144	-0.201513	1	1
AC117490.2	0	0	0	0	0	0.170233	0.533367	1	1
AC118138.2	7.47431	7.98876	4.01792	7.57048	10.104	0.147143	-0.164066	0.87182	1
AC118278.1	0.499041	0.986324	0.253047	1.14101	0.137727	0.914215	0.24875	1	1
AC118282.1	0.047756	0.059402	0	0	0	0.170233	0.166855	1	1
AC118282.4	0.92041	1.59098	1.38302	1.71993	3.50653	0.537937	0.488335	0.754111	1
AC118344.1	0.201813	1.42828	0.392432	1.28569	0.716807	0.646112	0.30179	1	1
AC119673.1	0.018589	0	0	0	0	0	-0.0722554	1	1
AC119751.2	0.078146	0	0.03143	0.056436	0.393269	0.057428	0.848637	1	1
AC119751.5	0	0	0.182194	0.038434	0.206591	0.381322	0.827212	1	1
AC120045.1	0	0.015777	0.041907	0.002783	0	0	-0.198772	1	1
AC120045.2	0.153876	0.003454	0.001636	0.431273	0.138214	0.170508	1.04348	1	1
AC120194.1	0	0	0	0.058768	0	0	0.208194	1	1
AC121334.1	0.116207	0.10214	0.084325	0.090937	0.099099	0.122967	0.00572781	1	1
AC121336.1	0	0	0	0	0	0.112779	0.37554	1	1
AC122129.1	0.203598	0.621368	0.351937	0.23297	0.570611	0.459844	0.0489365	1	1
AC123768.1	0.003605	0	0	0.008373	0	0	0.0145376	1	1
AC123768.2	0.00093	0.08654	0.000898	0.000904	0.030747	0	-0.194382	1	1
AC123768.3	0	0.014178	0.00231	0.031326	0.013328	0.008883	0.127257	1	1
AC123768.4	0.661369	0.669364	0.470773	0.553446	0.536704	0.533895	-0.1543	1	1
AC123788.1	0.002154	0.007529	0.005865	5.5e-05	0.0008	0.327952	0.838603	1	1
AC123886.2	0	0	0	0	0.016212	0	0.0594925	1	1
AC124309.1	0	0.018234	0	0.015769	0	0	-0.00904876	1	1
AC124789.1	0.552629	0.680964	0.348417	0.242458	0	0.372606	-1.01096	1	1
AC124890.1	0.028521	0.051298	0.092074	0.011128	0	0	-0.509673	1	1
AC124914.3	0.468362	0.051478	0.086333	0.047533	0.329162	0.582999	0.419998	1	1
AC124944.5	0	0	0	0.050684	0	0	0.181664	1	1
AC125232.1	4.78417	4.56752	4.85625	4.31336	4.58305	4.10635	-0.162389	1	1
AC125238.2	0	0	0.03882	0	0.028693	0.017733	0.0236171	1	1
AC125634.1	0	0	0	0.003852	0	0	0.0151047	1	1
AC126339.1	0.01496	0.111238	0.380516	0.230209	0.17016	0.060477	-0.100902	1	1
AC126614.1	0	0	0	0	0	0.021091	0.0775918	1	1
AC127496.1	0.187585	0.397955	0.449704	0.742417	0.839002	0.985421	1.02834	0.625125	1
AC127904.2	0.113646	0.065558	0.205545	0.00704	0.152847	0	-0.524074	1	1
AC128677.3	0	0.006913	0	0	0	0.113232	0.348497	1	1
AC128677.4	0	0	0	0.059404	0	0.03887	0.330968	1	1
AC128709.1	0	0.034821	0	0	0.035891	0.05928	0.191471	1	1
AC129492.6	2.13834	2.49804	1.74047	1.21678	1.65497	1.24853	-0.622656	0.754111	1
AC129778.2	0	0	0.010037	0.015873	0.0247	0.118841	0.468418	1	1
AC129778.5	0	0.001692	0	0.008414	0.019436	0	0.0912369	1	1
AC129778.7	0	0	0	0	0.005345	0	0.0188563	1	1
AC129929.5	0.063465	0.028537	0	0	0.01415	0	-0.268222	1	1
AC130352.1	0.038608	0.166259	0	0	0.017216	0	-0.572983	1	1
AC130360.8	0	0	0.033363	0	0	0	-0.123272	1	1
AC130469.2	0.184209	0.281095	0.242849	0.267702	0.361683	0.182109	0.106268	1	1
AC130689.1	0.023529	0.01449	0.017831	0.006721	0.016106	0.02918	-0.0183501	1	1
AC130709.1	0.035422	0.01673	0	0.007432	0	0	-0.163414	1	1
AC131056.3	0.046731	0.033695	0.07627	0.030063	0.043351	0.057998	-0.0830724	1	1
AC131097.3	0.041003	0.166952	0.154897	0.106857	0.075311	0.072255	-0.247996	1	1
AC131097.4	0	0	0	0	0.064667	0.109328	0.54382	1	1
AC131180.1	0	0	0	0.000738	0	0	0.00379103	1	1
AC131180.3	0	0	0	0.028433	0.016865	0	0.161441	1	1
AC131280.1	0	0	0	0.001126	0.002489	0	0.0113433	1	1
AC131971.1	0.078318	0.306656	0.326139	0.116187	0.297644	0.124637	-0.27297	1	1
AC132008.1	0.106374	0.088865	0.090344	0	0	0	-0.824064	1	1
AC132186.1	0.015583	0.014014	0	0	0.053954	0	0.0791784	1	1
AC132192.1	2.26253	3.60568	2.90421	1.62317	2.24746	1.85256	-0.622027	0.607696	1
AC132515.1	0	0.153763	0	0.15764	0	0	-0.000558863	1	1
AC132872.1	0.951629	1.17668	0.905681	1.59738	1.49478	1.47271	0.499456	0.726745	1
AC132872.2	0.549696	0.593207	0.453701	0.778045	0.848611	0.773819	0.460776	1	1
AC133106.2	0	0	0.023155	0	0	0	-0.0870168	1	1
AC133528.2	2.39275	2.17092	3.1418	3.35546	4.20217	3.30047	0.437655	0.648133	1
AC133644.3	0.038567	0.022233	0.099432	0.048068	0.043361	0.054504	-0.0495276	1	1
AC133680.1	0	0	0	0.030644	0	0.043724	0.259833	1	1
AC133785.1	0	0.130918	0.013196	0.038278	0.032457	0.133381	0.14312	1	1
AC133965.1	0.033155	0	0.006316	0	0.052134	0.034624	0.152788	1	1
AC134873.1	0.072993	0.09396	0.120236	0.031365	0.081062	0.288972	0.210752	1	1
AC135048.1	0.266622	0.589028	0.567496	0.66458	0.532971	1.32892	0.658326	1	1
AC135048.13	0.458874	0.475113	0.763242	0.949384	1.12341	0.861693	0.642196	1	1
AC135050.1	0.114726	0.094975	0.097734	0.083543	0.10543	0.171574	0.0895132	1	1
AC135050.5	0	0.022596	0	0.071492	0.043176	0.044585	0.417207	1	1
AC135178.1	0.709802	0.461508	0.594457	0.912027	0.99197	0.81388	0.497588	1	1
AC135983.1	0.001744	0.000837	0.001497	0.000218	0.001392	0.169688	0.520472	1	1
AC135983.2	0.016952	0.007623	0.027272	0.019776	0.007559	0.009343	-0.0557151	1	1
AC135995.1	0.035818	0.161248	0.213291	0.278327	0.458432	0.113464	0.617206	1	1
AC136289.1	0.184993	0	0	0	0	0.124042	-0.177662	1	1
AC136698.1	0.145083	0.00895	0.004094	0.037107	0.08458	0.106831	0.167286	1	1
AC136704.1	0.708822	0.044119	0.021922	0.071438	0.116629	0.11484	-0.784104	1	1
AC137056.1	0	0.01064	0	0	0	0	-0.0422719	1	1
AC137590.1	0.454315	0.28907	0.170446	0.646621	0.393964	0.332548	0.412336	1	1
AC137723.5	0	0	0.093181	0	0.048666	0	-0.148577	1	1
AC137932.1	0.385132	0.335158	0.308921	0.302721	0.476362	0.392819	0.11094	1	1
AC137932.5	2.08526	2.91625	1.19168	1.4146	1.51083	1.262	-0.561658	0.754111	1
AC137932.6	0.906137	0.537781	0.127016	0.953253	0.862423	1.07177	0.712333	1	1
AC137934.1	0.834967	0.565153	0.464978	0.431322	0.451096	0.689521	-0.234146	1	1
AC138031.1	0.379643	0.282143	0.104298	0.427029	0.516692	0.157211	0.343833	1	1
AC138035.1	0.081957	0.034734	0.076411	0.048815	0.072123	0.085915	0.0216029	1	1
AC138035.2	0.625796	0.611453	0.487277	0.72785	0.790548	0.648574	0.244273	1	1
AC138123.2	3.94374	3.5367	9.68022	6.28266	4.50509	7.02365	0.0144875	1	1
AC138393.1	0	0.140825	0	0	0	0.148391	0.0086221	1	1
AC138430.4	0.028788	0.013752	0.047886	0.060459	0.066032	0.083658	0.317356	1	1
AC138655.4	0	0.142116	0	0	0	0	-0.468678	1	1
AC138655.6	0.022821	0.02076	0.054034	0.044883	0.020587	0.025446	-0.0293415	1	1
AC138744.2	0.277629	0.211185	0.206573	0	0.0619	0.233991	-0.69582	1	1
AC138749.1	0	0	0	0.000404	0.002122	0.00235	0.0151047	1	1
AC138783.11	0.182894	0.333853	0.228784	0.375562	0.197957	0.176575	-0.0194952	1	1
AC138783.12	1.82044	2.10493	0.86837	1.04454	0.99632	0.873495	-0.687225	0.726745	1
AC138783.13	1.70622	2.58625	2.80551	0.045563	1.73499	2.60527	-0.686826	0.549204	1
AC138951.1	0	0	0	0	0.005197	0	0.0188563	1	1
AC138965.1	0	0.138883	0	0	0	0	-0.460199	1	1
AC138969.4	9.804	10.9555	11.1516	14.2873	11.3891	10.7067	0.148687	0.717834	1
AC139099.3	0.023695	0.141085	0.183426	0.145526	0.096747	0.195262	0.149425	1	1
AC139100.2	0.647631	0.785852	0.126378	0.773787	0.58471	0.156941	-0.0644551	1	1
AC139100.3	0.030893	0.093356	0.032537	0.179823	0.131165	0.118918	0.581469	1	1
AC139149.1	0.0014	0.001562	0.003426	0.003037	0.004258	0.002174	0.010555	1	1
AC139426.1	0	0.000837	0.001036	0.001206	5.1e-05	0.001363	-0.000206391	1	1
AC139426.2	0.015766	0.019162	0.015046	0.089205	0.092389	0.096478	0.606915	1	1
AC139452.2	0	0	0.039298	0	0	0	-0.144596	1	1
AC139530.1	0	0.389194	0.485337	0.256972	0.826363	0.829392	0.842816	1	1
AC139887.4	0.27274	0.238917	0.291447	0.14509	0.190578	0.436405	-0.0648262	1	1
AC140061.1	0	0	0	0.04419	0	0	0.158043	1	1
AC140061.2	0	0	0	0	0.078093	0	0.269312	1	1
AC140061.3	0	0	0	0.05572	0.070993	0	0.415934	1	1
AC140061.4	0	0	0	0.075857	0	0	0.263	1	1
AC140061.5	0	0.041522	0	0	0	0	-0.155141	1	1
AC140061.7	0	0.155916	0	0	0	0	-0.507601	1	1
AC140061.9	0	0	0	0.095342	0	0	0.321886	1	1
AC140481.1	0.401786	0.850482	0.665196	0.676205	1.11771	0.332674	0.0936721	1	1
AC140481.3	0.035234	0	0	0	0	0	-0.130415	1	1
AC140481.7	0.048288	0.263651	0.093228	0	0.099827	0	-0.729792	1	1
AC140542.2	0	0	0	0	0	0.023326	0.0847684	1	1
AC141586.5	1.42671	2.16975	1.82137	1.83437	1.74997	1.7313	-0.0622401	1	1
AC141928.1	0.233595	0.218445	0.339682	0.483867	0.529922	0.414213	0.598997	1	1
AC142293.3	0	0	0.124064	0	0	0	-0.41704	1	1
AC142528.1	0.255302	0.467105	0.480534	0.370291	0.275864	0.463571	-0.117002	1	1
AC144449.1	0.022676	0.082969	0.036465	0.246795	0.155101	0.102994	0.75088	1	1
AC144522.1	0.437555	0.478374	0.313318	0.528469	0.912059	0.177799	0.282576	1	1
AC144530.1	1.46735	3.78261	3.29559	2.60556	2.799	3.54891	0.0272156	1	1
AC144568.4	0.402799	0.235894	0.162635	0.249675	0.298796	0.553361	0.299794	1	1
AC144652.1	2.3236	2.2087	2.37437	1.46931	1.35471	1.72918	-0.599753	0.549204	1
AC144831.1	0.034538	0	0.014031	0.040699	0.015453	0.028842	0.111743	1	1
AC144833.1	0	0	0	0	0.020209	0	0.07399	1	1
AC144836.1	0	0.063314	0	0	0.166388	0.186756	0.720839	1	1
AC145124.1	0	0.092588	0	0.096449	0	0	0.00139013	1	1
AC145343.2	0.151014	0.155448	0	0	0	0	-0.869595	1	1
AC145676.2	0.038377	0.080946	0.059198	0.0359	0.034226	0.012402	-0.284865	1	1
AC147651.3	0.299405	0.327984	0.449946	0.340178	0.385831	0.37344	-0.00723474	1	1
AC147651.4	0	0.113994	0.076471	0.180843	0.010856	0	-0.00802886	1	1
AC147651.5	0.022139	0.03642	0.00152	0.019605	0.433407	0	0.91536	1	1
AC156455.1	1.39143	1.50139	1.344	0.988818	1.0194	0.936201	-0.509453	1	1
AC159540.1	1.95114	2.07754	2.2188	3.87533	4.16493	5.58892	1.043	0.167741	1
AC159540.14	0.045293	0	0.012688	0	0	0	-0.210115	1	1
AC159540.2	0.296686	0.361822	0.181101	0.298604	0.651647	0.706589	0.713351	1	1
AC174470.1	0.274159	0.015561	0.004339	0.077848	0.063917	0.007585	-0.36382	1	1
AC187652.1	0.133983	0	0.13739	0.089107	0	0.053621	-0.332137	1	1
AC195454.1	0	0	0	0	0.062891	0	0.221277	1	1
AC215219.1	0	0	0	0	0.001198	0	0.00379102	1	1
AC226119.4	0	0.427935	0.009545	0	0.184416	0	-0.557319	1	1
AC226119.5	0.538258	0	0.265019	0	0.09611	0.266452	-0.699438	1	1
AC226150.4	0	0	0.054922	0	0.045473	0	-0.0385247	1	1
AC233263.1	0	0	0	0	0	0.034397	0.123614	1	1
AC233263.2	0	0	0	0	0.009281	0	0.0337658	1	1
ACA59	0	0.248629	0.013899	0.165462	0.299532	0	0.378067	1	1
ACA64	0	0	0.111705	0	0	0.170233	0.151808	1	1
ACAA1	14.6921	17.2992	16.2835	13.4116	13.2432	14.6602	-0.261312	0.464134	1
ACAA2	22.5073	33.9876	27.4227	41.2384	38.5384	38.7865	0.458007	0.0316526	0.87084
ACACA	29.1618	28.999	38.1454	34.734	26.3225	22.9254	-0.235467	0.305229	1
ACACB	5.47451	4.39431	3.8563	4.99041	6.68789	4.39333	0.1841	0.855895	1
ACAD10	8.62532	6.22387	6.00889	9.08754	9.30146	7.23902	0.254097	0.659965	1
ACAD11	3.84644	3.83732	3.49793	3.7309	3.48732	3.84497	-0.0524376	1	1
ACAD8	4.69002	5.23034	5.3253	8.63047	7.33036	7.76629	0.587572	0.257381	1
ACAD9	15.6082	15.8126	14.7874	15.5203	16.1727	17.4785	0.0503957	0.91942	1
ACADL	0.187716	0.190362	0.322428	0.256066	0.277287	0.2944	0.135055	1	1
ACADM	16.9596	16.2463	13.8624	18.0022	20.2393	21.2318	0.296479	0.337983	1
ACADS	6.58171	7.21873	6.96784	9.76485	8.04025	9.04863	0.326615	0.472654	1
ACADSB	5.29728	7.78573	5.71412	5.82872	5.79134	4.31256	-0.271484	0.736624	1
ACADVL	74.4831	80.4458	80.4407	120.952	117.094	116.647	0.552039	1.43542e-05	0.00161688
ACAN	0.005241	0.009426	0	0.018165	0.040772	0.026519	0.240703	1	1
ACAP1	0.717116	0.743607	0.722286	0.911392	1.03735	1.09935	0.385906	1	1
ACAP2	8.24132	8.33242	7.90182	6.0806	6.79781	6.4439	-0.373435	0.453042	1
ACAP2-IT1	0.518929	0.139001	0.116122	0.371318	0.277832	0.171467	0.0301838	1	1
ACAP3	6.78764	6.65543	8.20238	10.3555	11.0473	11.7994	0.570298	0.178982	1
ACAT1	41.3216	35.4399	35.0152	34.8785	29.7725	33.494	-0.225728	0.308935	1
ACAT2	12.0872	13.2111	11.6702	12.3141	10.4719	11.2402	-0.156869	0.813672	1
ACBD3	18.8675	18.8003	17.5626	19.7585	19.4904	20.86	0.082667	0.85354	1
ACBD4	7.25594	7.22177	7.00184	6.59405	5.91818	6.82634	-0.187011	0.756041	1
ACBD5	18.7876	17.9073	17.106	13.4306	13.6494	13.975	-0.425567	0.183059	1
ACBD6	26.4311	27.3407	32.3994	27.8528	25.8696	27.5746	-0.122345	0.647117	1
ACBD7	0.956959	0.338339	0.63709	1.38259	1.82593	1.98762	1.23775	0.453398	1
ACCS	8.35933	8.47735	8.273	10.7606	11.4234	12.2661	0.412123	0.299966	1
ACD	9.99311	9.91899	9.79888	10.8478	7.9413	8.05859	-0.182644	0.690254	1
ACE	0.311646	0.06091	0.103574	0.076533	0.205704	0.041879	-0.303432	1	1
ACE2	0	0	0	0	0	0.013865	0.0521887	1	1
ACER2	1.50324	1.80304	1.33073	1.66684	2.51473	1.59451	0.259409	1	1
ACER3	6.19386	13.8527	11.2519	7.87639	4.38962	12.3511	-0.380201	0.351927	1
ACHE	0.039182	0.278295	0.178156	0.682962	0.668048	0.486369	1.31907	1	1
ACIN1	55.2216	56.4365	50.1118	54.7918	56.4583	54.7866	-0.00132934	1	1
ACKR2	0	0.028237	0	0.05573	0	0.017277	0.14822	1	1
ACKR3	6.89472	6.70549	13.8792	24.2829	44.6047	22.4743	1.68099	1.21947e-08	2.66987e-06
ACKR4	0.071617	0.072844	0.094018	0.052152	0	0.058809	-0.349326	1	1
ACLY	240.472	248.52	240.523	244.245	253.899	242.611	-0.0168251	0.870036	1
ACMSD	0.057593	0.076256	0.075429	0.10926	0.201118	0.052512	0.321144	1	1
ACN9	12.9306	14.3293	13.4415	10.8201	12.1085	12.7397	-0.227136	0.569019	1
ACO1	10.4005	15.4652	10.5976	16.2076	15.9812	10.9933	0.203202	0.578959	1
ACO2	26.3917	26.562	27.5521	28.5826	28.2381	24.8068	-0.0188406	1	1
ACOT1	4.95888	4.82461	4.75461	5.05902	4.2023	4.79854	-0.0849996	1	1
ACOT11	0.731155	1.13398	0.967912	1.4224	1.14231	1.20951	0.336223	1	1
ACOT13	8.52955	9.01492	8.25823	9.55655	8.47863	8.3624	-0.00591815	1	1
ACOT2	22.8865	26.937	26.9765	21.7578	22.0881	26.6236	-0.162198	0.514617	1
ACOT4	0.373917	0.591633	0.83017	0.685961	0.870328	0.826013	0.311844	1	1
ACOT7	37.471	35.6167	39.7573	30.3674	31.5752	33.6495	-0.277301	0.195138	1
ACOT8	6.55515	5.63178	7.2033	6.39111	6.4888	6.36165	-0.0490087	1	1
ACOT9	31.4744	34.2485	31.7142	38.1659	38.5327	35.4357	0.163237	0.455677	1
ACOX1	7.31325	7.99904	5.89633	7.64549	6.92875	8.24043	0.0653047	0.880832	1
ACOX2	3.49062	2.89277	3.5032	1.12589	0.702436	1.20926	-1.62468	0.0926342	1
ACOX3	4.89137	5.3823	5.25663	7.60132	6.88182	6.96355	0.418199	0.512682	1
ACOXL	0.017901	0.025669	0.01425	0.030368	0.017412	0.021521	0.030569	1	1
ACP1	58.2201	62.5085	61.1798	61.4126	53.8474	53.0582	-0.150567	0.377108	1
ACP2	7.63459	8.06284	11.0133	9.71155	10.5721	10.0123	0.140922	0.792333	1
ACP5	0.098671	0.059097	0.127931	0.084242	0.046362	0.156137	-0.0168326	1	1
ACP6	4.83922	4.76476	5.6499	7.85715	9.16771	4.9069	0.475164	0.325503	1
ACPL2	4.49742	4.38776	5.00279	4.51589	6.35864	4.86511	0.138183	0.855895	1
ACPP	0	0.013333	0	0	0	0	-0.0498264	1	1
ACPT	0.08321	0.035857	0.051936	0.06388	0.038419	0.074356	0.000847227	1	1
ACR	0	0	0.02968	0	0	0	-0.112491	1	1
ACRBP	0.076528	0	0.104723	0.286347	0.091486	0.065333	0.535812	1	1
ACRC	0.522488	0.607595	0.456662	0.47803	0.597607	0.413851	-0.104422	1	1
ACRV1	0.072328	0.091564	0.112694	0.069214	0.079357	0.179687	0.0913192	1	1
ACSBG1	0.018289	0.044796	0.096292	0.020473	0.042905	0.043132	-0.160897	1	1
ACSBG2	0.036242	0.07903	0.012291	0.031682	0.028209	0.061874	-0.0241388	1	1
ACSF2	7.95549	6.99014	7.75418	10.486	11.7846	11.8685	0.542532	0.186932	1
ACSF3	10.2527	10.818	10.7539	11.406	9.14402	9.92452	-0.100219	0.899594	1
ACSL1	7.35427	6.92802	6.93237	5.70877	6.83606	6.9463	-0.158196	0.875045	1
ACSL3	60.4184	47.0005	56.8847	34.9532	37.4807	35.5143	-0.643137	0.000444136	0.0308209
ACSL4	17.9745	17.2269	16.7198	17.9708	21.0926	19.8244	0.141784	0.706958	1
ACSL5	0.050407	0.074847	0.117966	0.318483	0.34637	0.52279	1.31533	1	1
ACSL6	0.013855	0.061008	0	0.085691	0.012698	0.00781	0.0915602	1	1
ACSM2A	0.0381	0.058508	0	0	0	0.190851	0.251479	1	1
ACSM3	5.60488	4.32567	5.71623	3.3994	2.74352	2.82167	-0.816227	0.230496	1
ACSM4	0	0	0	0.026885	0.005243	0.011687	0.158043	1	1
ACSM5	0	0.073225	0	0	0	0	-0.259817	1	1
ACSS1	6.09822	6.53921	5.64894	5.65943	5.92213	5.41436	-0.141516	0.868334	1
ACSS2	7.87931	7.07504	7.60642	7.11625	6.57337	6.48723	-0.196569	0.761625	1
ACSS3	0.039933	0.034699	0.040754	0.026232	0.043013	0	-0.152799	1	1
ACTA1	0.031073	0.027944	0.044914	0	0.152137	0	0.127957	1	1
ACTA2	5.37141	4.70092	5.35417	11.1557	10.8746	10.4075	1.01604	0.029948	0.84106
ACTA2-AS1	0.097169	0.152106	0.120626	0.106813	0.143366	0.114018	-0.0309078	1	1
ACTB	1398.63	2351.52	1764.54	1879.8	2102.54	2019.93	0.0837965	0.0685351	1
ACTBL2	0.016599	0	0	0.27748	0.221111	0.237936	1.48931	1	1
ACTBP11	0.58714	0.927899	1.54462	1.21979	1.82812	1.39225	0.45196	1	1
ACTBP13	0	0	0	0.007776	0.013374	0	0.0775918	1	1
ACTBP2	0.669293	0.901562	0.99832	1.24037	0.957958	0.96804	0.232017	1	1
ACTBP7	0	0	0	0.096171	0.070702	0	0.525477	1	1
ACTC1	0.022492	0	0	0.026326	0.094959	0.116007	0.615849	1	1
ACTG1	1694.39	1661.77	1846.24	1844.33	2336.21	2359.09	0.290212	2.61749e-10	7.53474e-08
ACTG1P1	0.123928	0.161538	0.123921	0.096447	0.060111	0.288107	0.040469	1	1
ACTG1P10	0	0.376045	0.20632	0.16288	0.052443	0.080951	-0.532636	1	1
ACTG1P11	0.147018	0.110921	0.101311	0.318042	0.27423	0.132404	0.560031	1	1
ACTG1P13	0	0	0	0	0.039615	0	0.14437	1	1
ACTG1P2	0.147018	0.110921	0.101311	0.318042	0.27423	0.132404	0.560031	1	1
ACTG1P3	0.178136	0.32514	0.100025	0.218219	0.20078	0.547986	0.430479	1	1
ACTG1P4	0	0	0.116096	0.001734	0	0.113792	-0.0091917	1	1
ACTG2	0.073727	0.129553	0.097078	0.266492	0.194386	0.154447	0.528233	1	1
ACTL10	0.04569	0.067592	0.011822	0.062067	0.033821	0.095945	0.167076	1	1
ACTL6A	31.5052	30.5898	29.5172	27.3776	26.5423	26.9976	-0.217024	0.368452	1
ACTL7A	0	0	0.026006	0	0	0	-0.0979894	1	1
ACTL7B	0.019557	0	0	0	0	0.021558	0.00522459	1	1
ACTL8	0.584614	0.803221	0.871698	0.685531	0.654962	0.809179	-0.0947644	1	1
ACTN1	132.645	123.33	118.421	163.641	158.857	161.724	0.331939	0.00192972	0.103081
ACTN1-AS1	0	0.23855	0.18613	0	0	0	-1.10354	1	1
ACTN3	0.010474	0	0	0	0	0	-0.0384798	1	1
ACTN4	290.309	304.652	299.251	437.658	382.462	406.888	0.417566	1.21631e-08	2.66987e-06
ACTN4P1	0.031823	0.04288	0.012243	0.037166	0.113808	0.050917	0.310237	1	1
ACTR10	18.0219	16.6466	19.3458	24.2208	23.5597	25.0914	0.390753	0.15975	1
ACTR1A	46.5358	42.3531	43.7451	28.6202	44.6155	27.8088	-0.429998	0.0340693	0.915719
ACTR1B	17.8432	19.4308	17.5068	23.5887	21.68	21.1196	0.236909	0.419981	1
ACTR2	158.458	148.985	84.8468	149.065	158.686	150.784	0.186206	0.0773889	1
ACTR3	34.677	46.3576	32.0451	41.3353	87.7013	41.4663	0.551984	0.00245622	0.126217
ACTR3B	4.80732	4.68158	4.37307	3.51083	3.15814	3.46959	-0.475026	0.542072	1
ACTR5	8.23069	8.00134	7.15916	6.6569	6.75192	7.20346	-0.217648	0.652783	1
ACTR6	12.0548	12.2185	8.97596	9.25801	8.29488	9.66316	-0.323701	0.44494	1
ACTR8	5.2676	6.04688	5.63169	6.38478	6.98151	6.34633	0.175612	0.868334	1
ACTRT3	0.950079	1.16606	1.01564	1.87756	1.83201	1.74385	0.697443	0.726745	1
ACVR1	8.53162	7.98796	8.14298	7.27602	10.4399	10.6757	0.161925	0.784777	1
ACVR1B	9.20164	8.24646	8.15414	5.30357	8.58883	7.41801	-0.298766	0.561603	1
ACVR1C	0	0.00925	0	0	0	0.005659	-0.0120795	1	1
ACVR2A	1.27359	1.4201	1.16157	1.68823	1.4964	1.96349	0.348337	1	1
ACVR2B	1.68888	1.60913	1.38379	1.13488	1.41799	1.15785	-0.343266	1	1
ACVR2B-AS1	0.349111	0.485124	0.460371	0.265867	0.284866	0.483105	-0.27367	1	1
ACVRL1	0.050553	0	0.03569	0.063131	0.071664	0.07317	0.325032	1	1
ACY1	13.528	13.5765	14.2827	15.5716	12.8962	11.7991	-0.0777545	0.912751	1
ACY3	0.515681	0.911391	1.1063	2.25667	1.51331	2.29828	1.11245	0.50814	1
ACYP1	11.5019	9.5308	7.56591	7.46428	6.50091	6.51619	-0.512586	0.254805	1
ACYP2	3.93663	3.77872	2.51102	3.9904	3.93583	3.94053	0.16989	0.832119	1
AD000090.2	8.61896	8.91726	5.98169	6.87848	4.79169	7.37701	-0.337102	0.543833	1
AD000092.3	0.181271	0.190871	0.363762	0.244291	0.187073	0.122213	-0.284145	1	1
AD000671.6	0.299465	1.32573	1.60529	0.498863	0.344117	0.912988	-0.791927	1	1
AD000684.2	0.080586	0.137919	0.342558	0.117554	0.451424	0.303496	0.38708	1	1
AD001527.7	0.343553	0	0.193935	0.058539	0.095743	0.201344	-0.341692	1	1
ADA	24.4316	24.2598	25.3823	24.175	23.6443	20.4093	-0.156672	0.561674	1
ADAL	2.69869	1.69817	1.73394	1.8969	2.2142	2.55013	0.0762394	1	1
ADAM10	42.9293	40.5188	38.294	39.9949	42.8725	44.049	0.0210756	0.9504	1
ADAM11	1.24053	1.48977	0.962155	0.564925	0.621321	0.585994	-0.95571	0.687656	1
ADAM12	1.85099	1.89631	2.07491	4.27312	4.26116	3.91343	1.01183	0.238592	1
ADAM15	25.3767	28.244	28.5268	33.6012	27.9121	28.501	0.0926426	0.707118	1
ADAM17	24.7907	23.8361	22.8139	22.243	21.7188	20.8942	-0.177428	0.552977	1
ADAM19	4.44945	7.67438	7.75357	10.1796	12.2052	11.6302	0.725589	0.0772194	1
ADAM1A	0.948499	1.02424	0.869575	1.38525	1.30688	1.36742	0.427906	1	1
ADAM1B	0.162153	0.12055	0.053789	0.18016	0.105774	0.024428	-0.0737848	1	1
ADAM20	0	0	0	0.025783	0	0.018272	0.158043	1	1
ADAM21	0.021887	0.017317	0.015489	0	0.034346	0.021226	-0.00157725	1	1
ADAM21P1	0.011305	0	0	0	0	0	-0.042272	1	1
ADAM22	1.00859	0.638672	1.49357	0.683865	0.472333	0.392394	-0.904026	1	1
ADAM23	3.99573	3.73161	3.53152	3.51491	4.10904	3.43298	-0.0630299	1	1
ADAM28	0.006614	0.047512	0.010569	0.097014	0.155284	0.133558	0.774403	1	1
ADAM32	0.315933	0.495973	0.417441	0.246484	0.276481	0.051707	-0.783875	1	1
ADAM33	0	0	0	0	0.011237	0	0.0411632	1	1
ADAM8	1.23805	1.43162	1.41392	2.29839	1.75886	2.37681	0.574531	0.754111	1
ADAM9	163.054	141.003	127.636	103.058	99.9893	103.239	-0.533434	3.08694e-06	0.000413716
ADAMTS1	0.576121	0.112342	0.480122	0.407998	0.533983	0.363294	0.0928904	1	1
ADAMTS10	12.3987	14.196	12.4705	11.5107	13.8353	11.6997	-0.114369	0.821023	1
ADAMTS12	3.63949	3.77596	3.68867	4.42007	4.9406	3.65529	0.184547	0.839141	1
ADAMTS13	0.315291	0.450144	0.428154	0.832448	1.14978	0.55571	0.86184	0.625125	1
ADAMTS14	0.008793	0	0.021171	0.05464	0.007789	0.033924	0.215456	1	1
ADAMTS15	1.31219	1.59319	1.43274	3.53102	3.56011	3.4269	1.172	0.180074	1
ADAMTS16	0.367347	0.826417	1.23956	1.2258	1.28476	1.34801	0.557897	0.687656	1
ADAMTS17	0.007439	0	0.002682	0	0.021038	0.004114	0.0534296	1	1
ADAMTS18	0.008801	0	0	0.024375	0	0.056989	0.244053	1	1
ADAMTS2	0.00686	0	0.008277	0	0	0	-0.0573416	1	1
ADAMTS3	0	0.007156	0.006401	0.024756	0.031912	0.047193	0.299136	1	1
ADAMTS4	0	0.003671	0	0.003687	0.009693	0.010451	0.0728281	1	1
ADAMTS6	0.021672	0.059573	0.03582	0.458166	0.646512	0.465877	1.96056	0.500083	1
ADAMTS7	2.22557	2.26782	2.33233	8.63639	8.75708	8.74442	1.84276	0.00135789	0.0783215
ADAMTS8	0.187114	0.199226	0.183355	0.124161	0.180507	0.108253	-0.282519	1	1
ADAMTS9	3.55384	3.09087	3.34657	0.870104	1.34938	1.29375	-1.45122	0.0926342	1
ADAMTS9-AS1	0	0.024499	0	0	0	0	-0.0906834	1	1
ADAMTS9-AS2	0.035991	0.017465	0.015145	0	0.020974	0.025319	-0.078608	1	1
ADAMTSL1	0	0.014952	0.009677	0.125359	0.016631	0.0159	0.407204	1	1
ADAMTSL3	0.037949	0.014085	0.044492	0.051556	0.036478	0.083121	0.203138	1	1
ADAMTSL4	1.1998	1.10256	1.55997	1.40755	1.15199	1.10361	-0.10476	1	1
ADAMTSL4-AS1	0.02805	0.097218	0.044873	0.045592	0.042161	0	-0.245032	1	1
ADAMTSL5	2.46667	1.37847	1.93572	1.91588	1.71336	2.21247	-0.0225513	1	1
ADAP1	0.976151	1.00026	1.1959	0.863211	0.765312	0.938028	-0.304658	1	1
ADAP2	2.57183	2.47983	1.83794	1.47815	2.5796	2.41365	-0.122325	1	1
ADAR	57.79	59.9614	60.4471	51.3356	54.017	50.5059	-0.231624	0.166723	1
ADARB1	1.95913	1.87409	1.34746	1.37982	1.67051	1.41502	-0.234562	1	1
ADAT1	27.1976	26.96	21.8523	21.7857	27.2873	22.8457	-0.118117	0.684877	1
ADAT2	2.63362	2.52211	2.67019	1.3235	1.61735	1.24496	-0.882864	0.388178	1
ADAT3	2.22835	1.76498	2.64718	1.61589	2.02465	2.50782	-0.141435	1	1
ADC	0.716672	0.73947	0.411262	0.701736	1.22075	0.746528	0.408405	1	1
ADCK1	2.56232	2.63013	2.97046	3.05123	2.78497	4.08733	0.233223	0.814807	1
ADCK2	9.35738	9.14497	9.53662	10.6856	9.19048	8.77285	-0.00774216	1	1
ADCK3	8.79646	9.54664	9.73524	5.30344	6.1183	6.30327	-0.690917	0.136617	1
ADCK4	26.9178	20.7457	20.8653	18.2885	25.2448	24.645	-0.0460651	0.932469	1
ADCK5	4.25769	3.61342	4.34187	5.40853	5.71246	4.40442	0.299114	0.701754	1
ADCY1	1.42522	1.25955	1.41128	1.78274	2.15799	1.66609	0.383979	0.754111	1
ADCY10	0.002707	0	0.014317	0.08436	0	0.145291	0.615546	1	1
ADCY10P1	0.09622	0.140399	0.116636	0.357505	0.193853	0.270655	0.695846	1	1
ADCY3	28.5123	29.7709	27.587	26.9871	24.4618	26.2135	-0.182972	0.488201	1
ADCY4	0	0.043197	0	0	0	0	-0.158639	1	1
ADCY5	0.375335	0.370153	0.231264	0.212796	0.239012	0.40749	-0.158279	1	1
ADCY6	6.18945	7.30199	6.91752	10.5204	9.54191	10.9682	0.557207	0.213585	1
ADCY7	7.31837	11.5451	9.93712	10.2016	10.3681	9.42276	0.019416	1	1
ADCY8	0	0	0.006276	0	0	0	-0.0232109	1	1
ADCY9	6.43926	6.3242	5.46868	5.82569	6.29336	5.67036	-0.0728687	1	1
ADCYAP1R1	0.014284	0.006423	0.005745	0	0	0	-0.0979894	1	1
ADD1	32.2153	31.6867	30.7369	40.3466	43.7018	40.4828	0.355872	0.0841489	1
ADD2	15.1182	17.3023	14.7072	20.1509	21.5732	19.7167	0.341369	0.254557	1
ADD3	9.63231	8.96635	8.81052	6.84708	10.244	9.73931	-0.0687658	0.892406	1
ADGB	0	0	0	0	0.006095	0	0.0225981	1	1
ADH1A	0.020399	0	0.00837	0	0	0	-0.105258	1	1
ADH1C	0.066565	0.047252	0.021418	0	0	0	-0.448816	1	1
ADH4	0	0.05811	0.010864	0	0	0	-0.246729	1	1
ADH5	38.7407	41.9593	40.8088	46.0194	45.4471	52.9182	0.209348	0.279184	1
ADH5P4	0.449165	0.660448	0.639682	0.647096	0.757749	0.586256	0.123283	1	1
ADH6	0.519907	0.394538	0.425821	0.033553	0.023357	0	-2.00781	1	1
ADHFE1	0.465369	0.271725	0.2407	0.860223	0.628122	0.606051	0.837217	1	1
ADI1	22.1529	32.7856	32.4906	37.1155	36.9645	36.4162	0.297774	0.183854	1
ADIPOR1	41.3445	40.5245	39.7745	45.2922	40.0873	39.0385	-0.00630118	1	1
ADIPOR2	27.06	28.1416	26.1906	30.9202	32.057	30.6819	0.162917	0.551231	1
ADIRF	0	0.054415	0	0.011812	0	0	-0.151718	1	1
ADIRF-AS1	1.34638	1.0161	1.50022	0.850414	1.56097	0.778431	-0.284682	1	1
ADK	21.5644	24.7112	28.1608	17.6492	16.8437	25.749	-0.342234	0.199807	1
ADM	13.6181	18.5489	21.3917	15.0993	13.7711	16.2159	-0.285177	0.367246	1
ADM2	0.430014	0.41996	0.36113	0.104883	0.138242	0.082768	-1.20183	1	1
ADM5	2.70085	3.1295	3.17224	3.30256	3.23658	2.51577	-0.0290635	1	1
ADNP	9.30646	4.94608	19.4921	12.1876	5.8499	13.6743	-0.12708	0.805352	1
ADNP2	9.3426	9.50004	3.2498	8.87424	9.58573	9.03997	0.272804	0.569753	1
ADO	10.6409	11.06	10.4053	11.9729	12.8732	12.6184	0.181794	0.72176	1
ADORA1	0.564126	0.610078	0.520235	1.1108	1.38863	1.40302	1.01433	0.687656	1
ADORA2A	0.200433	0.585649	0.481327	0.098188	0.158077	0.218044	-0.977504	1	1
ADORA2A-AS1	0.059227	0.06099	0.135338	0.081193	0.072059	0.034845	-0.176597	1	1
ADORA2B	4.25367	4.20561	5.14196	1.51923	1.386	1.34969	-1.63078	0.0311292	0.862708
ADPGK	22.3704	34.3042	23.3182	24.1822	39.0223	24.8601	0.0993526	0.703725	1
ADPGK-AS1	0.097036	0.078589	0.058305	0.057729	0.103174	0.092888	0.031292	1	1
ADPRH	0.80488	0.958995	0.766064	1.57908	1.4504	1.08651	0.593736	1	1
[truncated: 29,091 more rows]

## Sheet: Table S6
Table S6. mRNA expression profile of miR-7 mimic treated A549 cells
Gene symbols	miR-NC_1_FPKM	miR-NC_2_FPKM	miR-NC_3_FPKM	miR-7_1_FPKM	miR-7_2_FPKM	miR-7_3_FPKM	logFC	P Value	FDR
5S_rRNA	0.108121	0.290426	0	0.076072	0.041223	0.087487	-0.450178	1	1
7SK	0	0	0.075795	0.055414	0	0.108372	0.238811	1	1
A1BG	0.597887	1.20848	1.00905	2.12774	1.07791	1.54026	0.611627	0.726745	1
A1BG-AS1	0.88012	1.23228	2.1024	2.07772	1.77764	1.91684	0.34858	0.754111	1
A1CF	2.26119	2.02158	1.80421	0.573798	1.00402	0.664745	-1.37438	0.28939	1
A2M	0.122561	0	0	0	0.467556	0.251711	1.10178	1	1
A2M-AS1	0.279591	0.267258	0.387372	0.7886	0.905234	0.643881	0.989206	1	1
A2ML1	0	0.003822	0	0.068098	0	0.043944	0.353302	1	1
A2MP1	0	0	0	0.01026	0	0.004886	0.0556393	1	1
A4GALT	9.55942	8.59589	8.19316	10.483	10.5056	8.67427	0.0911764	0.894345	1
A4GNT	0.397967	0.379259	0.337383	0.350711	0.568872	0.124605	-0.128146	1	1
AAAS	19.3813	21.0799	22.8745	21.2729	19.4589	18.1394	-0.182873	0.530575	1
AACS	8.61435	10.9949	11.1065	10.2172	11.2696	9.27939	-0.075252	0.899594	1
AACSP1	0.161283	0	0.079571	0.434584	0.270394	0.59379	1.39679	1	1
AADAC	14.7704	13.7215	12.5532	15.6619	13.5012	17.5189	0.106285	0.751093	1
AADACL4	0	0.027877	0	0	0	0	-0.106238	1	1
AADAT	4.71593	5.18781	5.07405	5.32662	5.95648	6.03676	0.128105	0.860422	1
AAED1	5.09969	5.74847	4.91148	6.42706	5.1201	8.02909	0.229488	0.736624	1
AAGAB	21.3966	22.5171	22.1184	43.8893	39.7112	44.0684	0.869119	6.45801e-05	0.00292683
AAK1	2.11401	2.80898	2.15106	1.19087	2.03909	1.54417	-0.606417	0.774639	1
AAMDC	6.07348	7.66808	7.25088	13.6767	9.53886	19.0803	0.920478	0.0232821	0.355456
AAMP	39.839	36.3757	42.8362	39.4944	36.3458	43.5161	-0.0744906	0.750674	1
AANAT	0.383607	0.435325	0.235959	0.217737	0.267983	0.24551	-0.4252	1	1
AAR2	20.6274	20.973	21.0778	13.529	13.2794	10.3065	-0.827997	0.00709435	0.143769
AARD	0	0	0	0.018828	0	0.040403	0.206351	1	1
AARS	59.6853	60.5362	62.5446	60.0451	61.477	56.7505	-0.114225	0.474277	1
AARS2	6.51527	6.45139	5.29058	5.65431	5.85512	3.78576	-0.326594	0.608614	1
AARSD1	11.5602	20.4041	19.3536	26.207	23.8001	33.5387	0.621144	0.0168256	0.28144
AASDH	2.57724	2.65172	3.05289	3.68036	3.58397	3.22017	0.251573	1	1
AASDHPPT	9.95709	8.86574	9.40712	8.90698	10.684	17.3437	0.30578	0.459452	1
AASS	0.289308	0.079429	0.150961	0.446071	0.448417	0.155567	0.619857	1	1
AATF	63.2365	66.3148	70.3007	81.6165	76.3709	89.4904	0.229658	0.120695	1
AATK	0.238631	0.153825	0.158444	0.444443	0.401704	0.561339	0.890662	1	1
AATK-AS1	0	0	0.053357	0.016545	0.052311	0	0.04032	1	1
AB015752.3	0.003749	0	0	0	0	0	-0.0147508	1	1
AB019441.29	0.490312	0.486214	0.311263	0.805724	0.475121	0.788789	0.492383	1	1
ABAT	0.51891	0.634314	0.284263	0.633199	0.802149	0.427967	0.240622	1	1
ABC7-42389800N19.1	7.69405	7.30139	7.93839	8.01751	7.36533	8.33201	-0.0297153	1	1
ABC7-43041300I9.1	0.18648	0.16387	0.1091	0.246172	0.240696	0.121589	0.191151	1	1
ABCA1	1.711	1.53523	1.22149	3.0741	4.25913	2.1111	0.945804	0.424499	1
ABCA10	0.144298	0.040321	0.062691	0.071659	0.109523	0.124904	0.0969816	1	1
ABCA11P	0.852008	2.2024	1.82115	1.57656	1.99489	0.69073	-0.251785	1	1
ABCA12	0.150145	0.136039	0.108471	0.11332	0.091211	0.02964	-0.372673	1	1
ABCA13	0	0	0	0.001526	0	0	0.00570401	1	1
ABCA17P	0.098492	0.121149	0.118151	0.249295	0.148446	0.13651	0.309572	1	1
ABCA2	11.463	9.91034	9.13922	6.62309	9.90687	8.06311	-0.384404	0.420884	1
ABCA3	7.31301	6.71486	6.92976	8.75104	12.4548	5.8651	0.286163	0.666724	1
ABCA4	0.005392	0.089972	0.006186	0	0	0.016529	-0.293695	1	1
ABCA5	5.31723	4.3117	4.15632	2.8907	4.21958	2.65916	-0.557204	0.40578	1
ABCA6	0.029652	0	0.00853	0.05981	0.030575	0.02065	0.221803	1	1
ABCA7	3.93012	3.85757	5.40187	4.62951	5.56712	9.08047	0.458207	0.488054	1
ABCA8	0.007967	0.069194	0.088826	0.034279	0.022459	0.00681	-0.320734	1	1
ABCA9	0.006237	0	0	0	0	0	-0.0244575	1	1
ABCB1	0.648092	0.97258	0.842465	0.706041	0.53234	0.686979	-0.370025	1	1
ABCB10	9.98516	10.2275	9.93305	8.83878	8.27168	8.08009	-0.33305	0.420884	1
ABCB10P1	0	0.020094	0.032555	0.020681	0.073205	0.059805	0.289887	1	1
ABCB10P3	0.009379	0.020271	0.057401	0	0.045509	0.065783	0.0574175	1	1
ABCB10P4	0	0	0.015526	0	0.01247	0	-0.0141677	1	1
ABCB11	0.008509	0	0	0	0.017139	0	0.0295385	1	1
ABCB4	0.008819	0.058488	0.021406	0	0	0.009954	-0.277233	1	1
ABCB5	0.006992	0	0	0.007776	0	0.00693	0.0266627	1	1
ABCB6	15.5702	17.4606	17.7993	16.1432	13.2509	16.203	-0.233403	0.478659	1
ABCB7	10.0285	9.75923	10.353	9.24518	9.92705	8.49936	-0.199257	0.695406	1
ABCB8	18.2148	12.8689	11.887	16.4985	14.162	12.5026	-0.0714771	0.91482	1
ABCB9	2.48171	3.10656	3.20691	3.32204	3.14747	2.775	-0.00637754	1	1
ABCC1	128.23	114.518	116.132	62.7877	77.0968	48.3704	-1.00816	2.35582e-14	6.50133e-12
ABCC10	5.26923	5.24829	4.95442	3.4526	5.3833	2.30284	-0.537197	0.443102	1
ABCC11	0.015778	0.032364	0.046431	0.02404	0.046796	0.012424	-0.0502465	1	1
ABCC12	0	0	0.009392	0.026535	0	0.023272	0.138757	1	1
ABCC2	158.45	148.022	144.285	90.6371	113.37	70.6519	-0.792799	6.38032e-12	1.2459e-09
ABCC3	108.163	103.121	116.764	106.609	128.784	90.7347	-0.0872738	0.480532	1
ABCC4	15.2566	15.6816	15.1759	14.7854	16.3175	11.485	-0.191719	0.596975	1
ABCC5	8.19418	9.59205	7.92443	8.01246	11.137	5.98043	-0.109919	0.88819	1
ABCC6	2.95166	2.09231	2.75148	1.69893	1.93464	2.85883	-0.325213	0.790771	1
ABCC6P1	1.05412	0.403675	0.49465	0.303584	0.33014	0.629782	-0.569588	1	1
ABCC6P2	0.89778	1.13145	0.936633	0.737816	1.02193	0.813621	-0.24943	1	1
ABCC8	1.75431	1.60177	2.14755	2.5897	3.02307	1.85986	0.342619	1	1
ABCC9	0.080029	0.080334	0.010903	0.092564	0.103103	0.075495	0.213572	1	1
ABCD1	2.72228	2.75051	2.96158	4.63199	4.65747	3.88067	0.544891	0.524236	1
ABCD3	26.8629	23.6836	26.2415	18.1457	20.9399	22.2285	-0.40095	0.130899	1
ABCD4	11.3121	13.3147	11.2096	13.904	18.5821	16.4811	0.368565	0.281387	1
ABCE1	43.7826	40.4113	37.5009	32.8691	34.4498	31.9974	-0.37042	0.0640906	0.725901
ABCF1	1.11953	1.47983	1.36241	0.51498	1.56484	2.15626	0.0165636	1	1
ABCF2	38.7662	40.5796	39.9509	25.1876	25.0248	21.0464	-0.818605	0.000194091	0.00761772
ABCF2P1	0	0.022655	0	0	0	0	-0.0869236	1	1
ABCF3	16.7495	17.8235	17.3966	21.9398	17.7229	18.1813	0.0754686	0.849543	1
ABCG1	0.446344	0.466714	0.506373	1.19286	0.958607	0.887633	0.861988	0.625125	1
ABCG2	15.0108	12.923	13.7551	10.0485	9.17537	8.56156	-0.656574	0.073897	0.794581
ABCG4	0.073362	0.139709	0.179127	0.098563	0.078307	0	-0.508051	1	1
ABCG5	0	0	0	0	0	0.015436	0.0566842	1	1
ABHD1	0.544739	0.420863	0.628398	1.79772	1.64736	0.875849	1.18604	0.687656	1
ABHD10	5.06677	7.02352	9.09558	12.6975	14.9506	16.0254	0.953199	0.0129784	0.231301
ABHD11	8.82219	8.96037	8.38546	10.3333	9.55605	10.7086	0.145205	0.792333	1
ABHD12	59.1126	62.4671	52.6852	90.186	65.3906	82.3241	0.370083	0.0129781	0.231301
ABHD12B	0.126022	0.115402	0.122653	0.099004	0.037477	0.123898	-0.253592	1	1
ABHD13	5.77718	5.59812	5.08703	4.82174	4.57776	4.59211	-0.305566	0.720797	1
ABHD14A	9.08813	7.72212	7.47948	8.67022	8.65218	11.2231	0.152268	0.784777	1
ABHD14A-ACY1	0.345964	0.162269	0.760073	0.273416	0.174386	0.09167	-0.899123	1	1
ABHD14B	12.6915	8.62747	10.4497	9.73461	10.3853	10.0168	-0.152756	0.704993	1
ABHD15	9.93214	10.3458	10.8509	11.963	12.1484	11.297	0.106115	0.902692	1
ABHD16A	0.240098	0.231201	0.120372	0.075636	0.27823	0.194417	-0.113612	1	1
ABHD16B	3.33618	3.987	4.47538	3.34678	3.21481	3.70555	-0.269886	0.832119	1
ABHD17A	13.867	15.7316	17.5916	21.3446	15.0324	24.3859	0.284305	0.390812	1
ABHD17AP1	0.145579	0.278815	0.228388	0.149094	0.336891	0.194867	-0.0113834	1	1
ABHD17AP2	0.212054	0.326095	0.401473	0.184865	0.534179	0.364626	0.0927781	1	1
ABHD17AP4	0.056234	0	0.040604	0.058639	0	0	-0.135231	1	1
ABHD17AP5	0.036144	0	0	0	0	0	-0.136296	1	1
ABHD17AP6	0.135331	0.078533	0.120741	0.164502	0.059026	0.210123	0.148962	1	1
ABHD17B	12.4712	13.0994	15.0568	9.39148	10.0169	9.78458	-0.549338	0.121761	1
ABHD17C	12.0424	14.3181	13.9905	12.9452	11.4556	15.5399	-0.0923459	0.911659	1
ABHD2	16.5311	15.1925	14.4465	11.6771	17.1127	8.08835	-0.399177	0.27557	1
ABHD3	6.42128	5.72863	6.48394	12.9514	9.20876	14.3183	0.877847	0.0307794	0.434676
ABHD4	35.3468	31.7852	37.3896	18.8989	20.1473	14.7793	-1.03077	1.97278e-05	0.00104012
ABHD5	5.85254	5.07259	5.24594	3.78956	4.38469	3.75365	-0.503931	0.459351	1
ABHD6	4.54243	5.2552	3.21048	4.44334	5.04664	1.719	-0.284472	0.839141	1
ABHD8	3.48076	3.22686	4.64855	4.97232	4.52672	5.14017	0.279702	0.845354	1
ABI1	20.3425	14.6155	19.8887	18.9995	20.0902	19.0249	0.00492976	1	1
ABI2	5.44712	5.65567	5.45555	4.47866	5.85054	6.60648	-0.044987	1	1
ABI3BP	0.497934	0.295743	0.409174	0.632218	0.68783	0.448205	0.379526	1	1
ABL1	40.3773	39.0669	39.0793	22.2878	27.3421	15.169	-0.945676	3.01407e-05	0.00151827
ABL2	9.41751	7.50742	8.00429	5.37683	5.74973	3.34444	-0.846284	0.0816966	0.848454
ABLIM1	22.1351	20.733	17.4796	9.22016	13.3961	6.07643	-1.14067	0.000482049	0.0162053
ABLIM2	0.169264	0.103462	0.128862	0.410688	0.342078	0.434871	0.958709	1	1
ABLIM3	3.8796	2.93589	2.58874	8.89803	10.4708	1.91362	1.07062	0.0714786	0.77944
ABR	40.7023	41.7719	39.7068	44.5023	54.2396	30.9386	0.00714416	1	1
ABRA	0.013102	0	0	0	0	0	-0.0509068	1	1
ABRACL	15.0923	15.3634	15.0294	28.7332	21.7282	39.8105	0.905227	0.000606702	0.0195045
ABT1	11.8957	12.0672	13.1336	12.1871	9.51267	12.1409	-0.208804	0.637301	1
ABT1P1	0	0.053479	0	0	0	0	-0.197361	1	1
ABTB1	5.87112	6.0491	5.65285	9.47853	9.8112	10.6526	0.67912	0.145431	1
ABTB2	12.858	11.9273	11.7512	10.3078	12.2432	6.80414	-0.389835	0.323698	1
AC000029.1	0.13543	0	0.039746	0.135726	0.25032	0.386466	1.0218	1	1
AC000041.8	0	0	0.12573	0	0.292289	0	0.387344	1	1
AC000068.10	0.077431	0	0	0	0.114755	0.173041	0.527291	1	1
AC000068.5	0.135624	0.137238	0.039497	0.139705	0	0.124821	-0.138172	1	1
AC000078.5	0.149727	0.139273	0.17921	0.0466	0.145402	0	-0.60777	1	1
AC000089.3	0.677995	0.755707	0.529251	0.614526	0.455864	1.53955	0.285181	1	1
AC000110.1	0.034553	0	0.03845	0.076601	0.034801	0	0.103302	1	1
AC000120.7	0.09624	0.223274	0.126506	0.118376	0.23534	0.036256	-0.14338	1	1
AC000123.4	1.16877	1.70589	1.60522	1.17659	1.36313	1.49106	-0.212187	1	1
AC000403.1	0.000162	0.003344	4e-06	0	0.000339	0	-0.0125458	1	1
AC002044.4	0	0	0	0	0	0.126585	0.40993	1	1
AC002055.4	2.1472	4.9993	4.52623	6.19895	6.07225	8.59289	0.741394	0.216551	1
AC002056.3	1.09752	1.36052	0.947848	0.843686	1.15834	0.826225	-0.309226	1	1
AC002059.10	0.085176	0.092047	0.095098	0.047366	0.080354	0.039678	-0.283847	1	1
AC002064.4	0.317179	0.129942	0	0.079987	0.317474	0.182811	0.171381	1	1
AC002066.1	0.400885	0.309792	0.753102	1.21144	0.898992	0.531621	0.648761	1	1
AC002075.3	0	0	0.024523	0	0	0.018069	-0.0277279	1	1
AC002075.4	0.067178	0	0	0	0	0.075638	0.0147977	1	1
AC002076.10	0.071441	0.041657	0.070192	0.107138	0.140946	0.095579	0.332724	1	1
AC002115.5	0	0	0	0.041487	0	0	0.147569	1	1
AC002116.7	2.96282	1.70094	2.41806	1.2516	1.57933	1.6807	-0.683257	0.549204	1
AC002116.8	0.232731	0	0.320804	0	0.257271	0	-0.593905	1	1
AC002117.1	0.215601	0	0	0.141834	0	0.006518	-0.19993	1	1
AC002128.4	0.252435	0.088469	0.006552	0.07077	0.10254	0.156634	-0.0726726	1	1
AC002128.5	0.086504	0.070572	0	0	0.115544	0	-0.138142	1	1
AC002306.1	0	0	0	0	0	0.081369	0.276482	1	1
AC002310.12	0.204465	0.246947	0.23466	0.541887	0.355245	0.923574	0.991275	1	1
AC002310.13	0.013988	0	0.009048	0	0.015975	0	-0.0297182	1	1
AC002310.7	0.191131	0.059014	0.060768	0.097256	0.128976	0.027063	-0.160247	1	1
AC002398.11	1.13015	0.559186	0.866184	0.946127	0.542784	1.08423	-0.0598511	1	1
AC002398.13	1.20079	1.41035	1.22317	3.04548	1.44407	4.36312	1.05899	0.267369	1
AC002398.5	0	0.010596	0	0.02402	0.028325	0.037166	0.260132	1	1
AC002398.9	0.849354	0.416037	0	0.648083	0	0.618662	-0.0593853	1	1
AC002429.5	0	0	0	0	0.002442	0	0.0091171	1	1
AC002451.1	0.033886	0.046323	0.018665	0	0	0	-0.346007	1	1
AC002451.3	0	0.056947	0	0	0	0	-0.209273	1	1
AC002454.1	0.143252	0.102015	0	0	0	0.096963	-0.417953	1	1
AC002467.7	1.35422	1.3925	2.10053	1.69876	1.6885	2.56941	0.204546	1	1
AC002472.1	0.018436	0.026766	0	0.033973	0.021038	0	0.0240596	1	1
AC002477.1	0.118877	0.173999	0.152378	0.127192	0.14398	0.074573	-0.226768	1	1
AC002480.2	0	0	0	0.017433	0	0	0.0638572	1	1
AC002480.3	0	0	0	0	0	0.033116	0.118985	1	1
AC002480.5	0	0	0	0.035247	0	0	0.126315	1	1
AC002511.3	0.067013	0	0	0	0	0.080538	0.0306078	1	1
AC002519.6	0.001133	0	0.003961	0	0	0	-0.0200063	1	1
AC002519.8	0	0	0.016193	0	0	0	-0.0626592	1	1
AC002539.1	0.055364	0	0.097008	0	0	0	-0.503542	1	1
AC002543.2	0	0.02247	0	0	0	0	-0.0862346	1	1
AC002550.5	0.052305	0	0.001166	0.022462	0.014468	0.000951	-0.0620085	1	1
AC002551.1	0	0	0	0	0	0.02925	0.10559	1	1
AC002553.1	0.600127	0.083115	0.27269	0.242925	0.341057	0.254768	-0.188311	1	1
AC002553.4	0	0	0	0	0.036909	0	0.132007	1	1
AC002984.2	0	0.148314	0	0.185589	0.04293	0	0.179789	1	1
AC002985.3	0	0	0	0.093587	0.02593	0	0.389864	1	1
AC002994.1	0	0	0	0.034866	0	0	0.125007	1	1
AC003001.1	0.291807	0.661563	0.373692	1.05026	0.67084	0.004649	0.24075	1	1
AC003002.6	0.138938	0	0.031885	0.010159	0.054757	0.178604	0.152693	1	1
AC003003.5	0.100904	0	0	0.066423	0.034373	0.084113	0.213318	1	1
AC003005.2	0	0	0.08388	0.249332	0	0	0.421497	1	1
AC003006.1	0	0.144653	0	0.045537	0	0.206028	0.243306	1	1
AC003006.7	0	0.198876	0	0	0.218398	0	0.0202108	1	1
AC003029.1	0.360794	2.8e-05	0.002083	0.000995	0.00065	0.000935	-0.986623	1	1
AC003051.1	0.02634	0	0	0	0	0	-0.10058	1	1
AC003075.4	1.05303	0.454036	0.681957	0.242406	0.116195	0.393764	-1.24523	1	1
AC003080.4	0	0	0.058945	0.026315	0	0.005425	-0.101861	1	1
AC003088.1	0.428177	0	0	0.216958	0.152384	0	-0.150193	1	1
AC003092.1	0	0	0	0	0.18925	0	0.576568	1	1
AC003102.3	0.142635	0.137637	0.146183	0.267234	0.180566	0.185982	0.2864	1	1
AC003104.1	0.04706	0.24334	0.132966	0.05285	0.109262	0	-0.604648	1	1
AC003665.1	1.91261	1.69881	2.1111	3.96657	3.09145	4.49456	0.893151	0.332997	1
AC003682.16	0	0.175393	0	0	0	0	-0.566372	1	1
AC003956.1	0	0	0	0	0.079287	0	0.270028	1	1
AC003958.2	0	0	0	0.007505	0	0	0.027838	1	1
AC003984.1	0.0099	0.109405	0	0.010937	0	0	-0.367825	1	1
AC003986.6	0.023746	0	0	0	0.023916	0	-0.00407889	1	1
AC003986.7	0	0	0	0	0.059018	0	0.205658	1	1
AC003989.3	0	0	0	0.224597	0	0	0.662717	1	1
AC003989.4	0	0	0	0	0.060264	0	0.209699	1	1
AC003991.3	0	0	0.062671	0	0	0.056007	-0.032875	1	1
AC004000.1	0	0	0.162297	0.63725	0	1.00415	1.86442	0.500083	1
AC004012.1	0.125901	0	0.122075	0.120127	0.245829	0.339784	0.753629	1	1
AC004016.1	0.52299	0	0	0	0	0	-1.28312	1	1
AC004016.2	0	0.059496	0	0	0.022536	0.08725	0.143812	1	1
AC004017.1	0.020756	0	0	0	0.15208	0	0.400227	1	1
AC004019.18	0	0.027476	0	0.028277	0	0	-0.00256542	1	1
AC004022.7	0	0	0.234255	0	0	0	-0.715587	1	1
AC004022.8	0.130348	0.119033	0.255179	0	0.054637	0	-1.06149	1	1
AC004041.2	0.216844	0.232761	0.193461	0.119682	0.201533	0.194973	-0.239598	1	1
AC004053.1	0	0.014793	0	0	0	0	-0.057348	1	1
AC004057.1	75.8803	56.9159	33.0042	131.052	49.2171	18.0607	0.178943	0.283758	1
AC004067.5	0.922278	0.286436	0.35846	0.216251	0.388745	0.484189	-0.468478	1	1
AC004069.2	0.415121	0.143667	0.476708	0.467397	0.470971	0.373144	0.198491	1	1
AC004074.3	1.51292	2.21937	2.28706	1.22385	1.3035	2.02798	-0.44834	0.754111	1
AC004076.7	0	0	0.031112	0	0.073235	0	0.133032	1	1
AC004076.9	0	0	0	0.092776	0.025186	0.031388	0.472714	1	1
AC004112.4	0.208931	0.256559	0.237922	0	0	0	-1.55003	1	1
AC004112.5	0	0	0	0	0.039499	0	0.140832	1	1
AC004112.7	0	0	0	0	0.018499	0	0.0676717	1	1
AC004156.3	0.064765	0.100116	0	0.139078	0.198205	0.040318	0.447671	1	1
AC004158.2	0.506489	0.484041	0.478821	0.449939	0.576092	0.276106	-0.198886	1	1
AC004158.3	0.009404	0	0	0.042068	0	0.024674	0.193809	1	1
AC004159.1	0.065736	0.057734	0.113028	0.073355	0	0	-0.469493	1	1
AC004160.4	0.030127	0	0	0	0	0	-0.114481	1	1
AC004166.6	0.313147	0.324295	0.209294	0.171826	0.194011	0.408741	-0.141501	1	1
AC004221.2	0	0	0.039361	0	0	0	-0.147825	1	1
AC004231.2	0.212843	0.053873	0.214684	0	0.150293	0.04941	-0.611314	1	1
AC004237.1	0	0.066069	0	0	0	0	-0.240145	1	1
AC004257.3	2.31392	3.06179	3.25274	2.70998	2.58579	4.41646	0.0885789	1	1
AC004381.6	2.12727	2.58346	2.7175	1.86005	2.7428	2.69303	-0.0993932	1	1
AC004381.7	0	0	0	0.128737	0.01127	0	0.447275	1	1
AC004383.3	0.11153	0.433493	0.022423	0.074008	0.070797	0.197862	-0.435546	1	1
AC004410.3	0.208786	0	0	0	0	0	-0.652908	1	1
AC004447.2	4.74177	4.93391	5.35529	7.59453	7.23551	8.35281	0.535795	0.257381	1
AC004448.2	0	0.170028	0	0	0	0	-0.551972	1	1
AC004449.6	0.983978	1.6606	0.651194	0.548225	0.858732	0.845994	-0.551057	1	1
AC004453.8	4.06283	5.65098	4.77192	7.66761	7.12449	10.8291	0.72989	0.15523	1
AC004461.4	0	0	0.056614	0	0	0	-0.208134	1	1
AC004463.6	1.0243	0.9434	1.02124	0.717465	0.868916	0.555687	-0.486716	1	1
AC004466.1	0.356933	0.426904	0.680812	0.521364	0.489157	0.359254	-0.138479	1	1
AC004471.10	0.041016	0	0	0	0	0	-0.153721	1	1
AC004471.9	0	0.098577	0.066015	0.022775	0.048548	0.123472	0.0531968	1	1
AC004490.1	0	0.047787	0	0.081457	0	0	0.0991591	1	1
AC004492.1	0	0	0	0	0	0.120206	0.391834	1	1
AC004528.4	0	0	0	0.043304	0	0	0.1537	1	1
AC004538.3	0.45147	0.384715	0.402388	0.175845	0.265211	0	-1.03497	1	1
AC004540.4	0	0	0.236355	0	0	0.143244	-0.264494	1	1
AC004540.5	0.307374	0.280821	0.330193	0.183453	0.183952	0.364186	-0.278887	1	1
AC004655.1	0	0	0	0	0.136402	0	0.437338	1	1
AC004691.5	0.181129	0	0	0	0	0	-0.581611	1	1
AC004692.4	0.042499	0	0	0	0	0.023497	-0.0735599	1	1
AC004692.5	0.061966	0.051776	0	0.106573	0.480623	0.17317	1.18083	1	1
AC004706.1	2.80259	2.99352	3.23525	6.77299	4.80203	6.78101	0.917575	0.122916	1
AC004771.1	0.178532	2.76523	2.81772	1.73286	3.62593	0.290617	-0.100313	1	1
AC004775.5	0	0	0.053637	0	0	0.07897	0.0711389	1	1
AC004797.1	19.2628	18.1369	18.1634	15.7093	15.0264	18.9616	-0.23772	0.4391	1
AC004812.1	0	0	0.095903	0	0	0	-0.336734	1	1
AC004824.1	0.090721	0.106599	0.110329	0.109239	0.095775	0.094204	-0.0530583	1	1
AC004837.3	0.461645	0.240003	0.645126	0.127656	0.348745	0.126693	-0.870831	1	1
AC004837.4	0	0	0	0	0.069397	0	0.238978	1	1
AC004837.5	0.053342	0	0.057077	0	0.152034	0	0.0984492	1	1
AC004840.8	0	0.195085	0.148721	0.029599	0.205825	0.079826	-0.0952141	1	1
AC004840.9	0.520491	0.47689	0.339029	0.385923	0.513403	0.316509	-0.166076	1	1
AC004854.4	0	0	0	0	0.072812	0.086883	0.500368	1	1
AC004870.4	0	0	0	0	0	0.066123	0.228552	1	1
AC004878.2	0.02628	0	0.123672	0	0.06376	0.053974	-0.112016	1	1
AC004878.3	0.317752	0.088193	0.11745	0.085592	0.731365	0.127697	0.503798	1	1
AC004878.5	0.285619	0.311047	0.472773	0.201472	0.257352	0.256077	-0.461166	1	1
AC004878.6	0.044315	0.058112	0.084326	0.025195	0.060869	0.06857	-0.109492	1	1
AC004878.7	0.034001	0.044228	0.024545	0.047754	0.005035	0	-0.172806	1	1
AC004878.8	0	0	0.040175	0.04957	0.002143	0	0.0310087	1	1
AC004893.10	0.029167	0.063038	0.064912	0	0.068837	0.014454	-0.234306	1	1
AC004893.11	0.469813	0.716905	0.383324	0.704782	0.534605	0.525619	0.0737409	1	1
AC004895.4	0.048635	0	0	0.176159	0.070578	0.212617	0.952022	1	1
AC004899.1	0	0	0	0	0.005301	0	0.0197183	1	1
AC004899.3	0.058944	0.070445	0.045809	0.072499	0	0.046989	-0.17607	1	1
AC004941.3	0	0.026675	0	0	0	0	-0.101815	1	1
AC004941.5	0	0.08088	0	0	0	0	-0.288904	1	1
AC004943.1	0.052333	0.075586	0.064519	0.088173	0.040371	0.048576	-0.065411	1	1
AC004951.5	0.060031	0.128141	0.109131	0.129942	0.166215	0.242747	0.402488	1	1
AC004951.6	0.143991	0.108989	0.097282	0.172287	0.143749	0.186281	0.233194	1	1
AC004967.7	3.2987	2.86774	3.58294	3.21355	4.98045	4.78038	0.322976	0.678229	1
AC004980.10	0.274538	0.201225	0.383772	0.090919	0.059281	0.094799	-1.03663	1	1
AC004980.11	0.004549	0.050249	0	0	0.026342	0	-0.106472	1	1
AC004980.7	2.69532	1.59493	1.72538	1.71016	1.87623	2.31132	-0.100736	1	1
AC004980.8	0.004003	0	0	0	0	0.076703	0.246237	1	1
AC004980.9	0.218451	0	0.153618	0	0.065548	0	-0.787597	1	1
AC004985.12	0.132161	0.071562	0.131551	0.119372	0.154127	0.099543	0.0366384	1	1
AC004987.9	0.43826	0.582613	0.76289	0.370915	0.509108	0.190589	-0.64007	1	1
AC004988.1	0.035981	0	0	0.151813	0.054611	0.090952	0.689669	1	1
AC005000.2	0.033857	0	0	0.037656	0.054561	0.033558	0.279599	1	1
AC005003.1	0.997476	1.68894	1.09529	1.07683	1.75287	0.948284	-0.0727356	1	1
AC005008.3	0	0	0	0.036917	0	0	0.132034	1	1
AC005014.5	0.029944	0.029507	0	0.045551	0.01375	0	-0.0112364	1	1
AC005020.1	0.074885	0.096422	0.25531	0	0.044932	0	-0.958168	1	1
AC005034.3	0.238994	0	0	0.0824	0.04413	0	-0.317183	1	1
AC005037.1	0.016624	0	0	0	0	0	-0.0642903	1	1
AC005037.2	0.047519	0	0	0	0	0	-0.176656	1	1
AC005037.3	0.712054	0.723021	0.971124	0.74535	1.19105	0.838624	0.111099	1	1
AC005037.4	0.081096	0	0	0	0.065614	0	-0.0626809	1	1
AC005041.17	0.696069	1.89228	0.545579	0.054838	1.11353	1.16484	-0.442583	1	1
AC005042.2	0.116808	0.082324	0.226056	0.099976	0	0.057719	-0.619668	1	1
AC005042.4	0.14009	0.052841	0.088514	0.251266	0.71064	0.030743	1.01374	1	1
AC005071.1	0.180093	0.19462	0.548306	0.153828	0.178483	0	-0.922374	1	1
AC005076.5	0.256546	0.185604	0.292901	0.223018	0.427481	0.119046	-0.00825311	1	1
AC005077.12	0.989635	0.763629	0.479114	0.583435	0.880067	0.152524	-0.454588	1	1
AC005077.14	3.41609	3.58805	3.49749	3.39757	4.38651	1.94095	-0.182613	0.824096	1
AC005082.1	0.851401	0.654208	0.40741	0.636497	0.727939	0.621206	-0.0207728	1	1
AC005088.1	0	0.146354	0.301408	0	0	0	-1.15538	1	1
AC005102.1	0	0	0.020136	0	0	0	-0.0775135	1	1
AC005104.3	0.948023	0.699926	0.922662	0.640464	0.615332	0.463476	-0.558626	1	1
AC005152.2	0	0	0	0.125066	0	0.118631	0.707214	1	1
AC005152.3	0	0	0	0.118844	0	0	0.387939	1	1
AC005154.6	7.18788	5.77797	7.01157	8.79812	8.51521	9.69255	0.350725	0.561603	1
AC005154.7	0.102293	0.062478	0.069456	0.332495	0.066627	0.027832	0.36062	1	1
AC005154.8	0.180454	0.222041	0.140763	0.346154	0.101851	0	-0.202629	1	1
AC005189.6	0.131061	0	0.118619	0.145764	0	0	-0.289262	1	1
AC005197.2	0	0	0.048817	0	0	0.047167	-0.0145428	1	1
AC005220.3	0	0	0.051144	0	0	0.090803	0.116077	1	1
AC005224.2	0.435062	0.43773	0.453877	0.575425	0.545518	0.625077	0.254886	1	1
AC005229.1	3.62952	4.00133	3.44509	3.5306	3.55053	5.22963	0.0716952	1	1
AC005237.2	0	0	0	0.054334	0.09218	0	0.465039	1	1
AC005253.2	0.82156	1.06058	0.40686	0.554506	0.962964	0.420334	-0.270591	1	1
AC005255.3	0.532832	0.189719	0.186985	0.450378	0.382374	0.09073	-0.0401518	1	1
AC005262.4	0.064837	0	0	0	0	0	-0.236014	1	1
AC005264.2	0.143244	0.15555	0.144368	0.167347	0.22042	0.276751	0.29913	1	1
AC005280.1	0.00198	0.008023	0	0.005261	0.005127	0	-0.000636406	1	1
AC005281.1	0	0	0	0.02944	0	0	0.106251	1	1
AC005288.1	0	0	0	0.150623	0	0	0.476145	1	1
AC005301.8	0	0	0.068413	0	0	0	-0.247973	1	1
AC005304.1	0	0.163556	0	0	0.09332	0	-0.221439	1	1
AC005306.3	0.173756	0.25351	0.17121	0.328184	1.33425	0.273195	1.19009	1	1
AC005307.3	0	0	0	0.014516	0	0	0.0533672	1	1
AC005329.7	0.145574	0.226929	0.282936	0.196193	0.138243	0.070705	-0.446875	1	1
AC005330.2	0.361433	0.416524	0.540475	0.985315	0.962812	0.827455	0.830527	0.625125	1
AC005336.4	8.4155	7.53354	8.41517	4.04282	4.19081	2.27253	-1.26157	0.0169867	0.282374
AC005336.5	0	0	0	0	0.021789	0	0.0793813	1	1
AC005351.1	0	0.026254	0	0	0	0	-0.100263	1	1
AC005355.2	0.953148	1.05991	1.45204	3.60814	2.87602	4.85971	1.53622	0.118927	1
AC005356.1	0.21776	0	0.065208	0	0	0.076263	-0.567769	1	1
AC005358.1	0	0.136404	0.742883	0	0	0	-1.76992	1	1
AC005363.9	4.63621	3.42509	5.06329	1.90837	1.82802	1.23899	-1.4099	0.0967481	0.941701
AC005387.2	0.063562	0	0	0.06647	0.121106	0.242509	0.849967	1	1
AC005387.3	0.272566	0.196526	0.261484	0.365406	0.317806	0.185618	0.116628	1	1
AC005488.1	0.262439	0	0.158601	0.307249	0	0.359277	0.341941	1	1
AC005488.11	0.151863	0.064328	0.141502	0.071642	0	0	-0.739797	1	1
AC005498.3	0.071957	0.271246	0.100969	0.388714	0.392493	0.401323	0.876001	1	1
AC005517.3	0.493253	0.834729	1.55358	0.779912	0.791632	0.153171	-0.700167	1	1
AC005519.4	0.274977	0.102562	0.264453	0.435527	0.583629	0.085676	0.487055	1	1
AC005522.7	0.090111	0.040708	0	0.009199	0.011743	0.054748	-0.183315	1	1
AC005523.3	0.097198	0	0	0	0.191876	0.133588	0.542772	1	1
AC005532.5	0	0	0.072222	0	0.142775	0.105856	0.457885	1	1
AC005534.6	0	0.320425	0.24224	0.091487	0.059538	0.138881	-0.53669	1	1
AC005534.8	0.147238	0.118346	0	0.060814	0.406172	0.199787	0.660281	1	1
AC005537.2	0.194667	0.302617	0.318907	0.64897	0.480666	0.693166	0.824229	1	1
AC005540.3	0.185236	0.151749	0.160395	0.158619	0.672245	0.299627	0.735396	1	1
AC005546.2	0.068255	0.06273	0.079516	0.015409	0.023024	0	-0.520009	1	1
AC005549.3	0	0	0	0	0	0.14196	0.452633	1	1
AC005550.3	0	0	0	0	0	0.043034	0.152791	1	1
AC005559.2	0	0	0.007985	0.04881	0.016152	0	0.193596	1	1
AC005559.3	0	0	0.013969	0.034052	0.030837	0.030346	0.264519	1	1
AC005562.1	5.07427	4.7875	4.02599	5.12985	10.2057	7.42635	0.621074	0.244399	1
AC005592.1	0.036324	0	0	0	0.027439	0	-0.037672	1	1
AC005592.2	0.819022	0.6794	0.662342	1.51026	0.854312	1.31845	0.609278	0.687656	1
AC005592.3	0.012387	0	0	0	0.012476	0.050255	0.169493	1	1
AC005594.3	0.081585	0.117413	0.045101	0.055092	0.131595	0.0775	0.0143651	1	1
AC005606.1	0.084061	0.080653	0.079136	0.022137	0.080063	0.047242	-0.265549	1	1
AC005609.1	0.10378	0.113217	0.163611	0.0856	0.23596	0.159553	0.138345	1	1
AC005614.3	0.046866	0.030923	0.037675	0.023993	0.041486	0.022047	-0.10133	1	1
AC005614.5	0	0	0	0	0.126518	0	0.409738	1	1
AC005618.1	0.017208	0.018958	0.016001	0.017703	0.014221	0.024853	0.00553369	1	1
AC005618.6	0.076964	0.097632	0.014362	0.12402	0.076303	0.076752	0.179665	1	1
AC005624.2	0.267209	0	0	0.0715	0	0	-0.547206	1	1
AC005625.1	0.000861	0	0	0.204174	0.044793	0.194054	1.101	1	1
AC005682.5	3.14681	2.29321	2.41023	2.40603	1.34889	1.59061	-0.598071	0.581473	1
AC005682.6	0	0.053171	0.030819	0.044043	0.019838	0.080314	0.159798	1	1
AC005682.7	0.040792	0	0.003041	0	0	0	-0.163701	1	1
AC005682.8	0.015935	0	0	0	0	0.059658	0.146055	1	1
AC005702.1	5.38072	2.96992	4.95944	6.88395	5.43694	4.76764	0.275121	0.720797	1
AC005702.2	1.73368	1.8557	2.26635	2.39452	2.17543	1.893	0.06015	1	1
AC005702.3	1.51287	0.968903	1.49178	3.13067	0.965171	0.875048	0.225501	1	1
AC005702.4	2.39273	1.86869	1.74964	3.26319	1.83061	2.26555	0.202042	1	1
AC005722.4	0	0	0.140699	0	0	0.030634	-0.360206	1	1
AC005730.2	0	0	0	0	0.180018	0	0.553195	1	1
AC005740.3	0	0.026355	0	0	0	0	-0.100635	1	1
AC005740.4	0	0	0	0	0.027997	0	0.101221	1	1
AC005740.5	0.090048	0.097798	0	0.065936	0	0	-0.3713	1	1
AC005740.6	0.120288	0.183516	0.265661	0.205395	0.125854	0.156111	-0.177091	1	1
AC005754.7	0	0	0	0.06212	0	0	0.215698	1	1
AC005754.8	0.044927	0	0	0.032421	0.058916	0	0.13942	1	1
AC005757.6	0	0	0	0.030635	0	0	0.110403	1	1
AC005757.7	0	0	0	0.260779	0.046912	0.012758	0.873337	1	1
AC005775.2	0	0.053178	0.102554	0.147737	0	0.108894	0.223698	1	1
AC005776.1	0.059776	0.221046	0	0	0	0.217546	-0.177646	1	1
AC005779.1	0	0	0	0.229156	0	0.107176	0.905452	1	1
AC005779.2	0	0	0.041101	0.037204	0.031	0.005857	0.0996813	1	1
AC005783.1	0.016739	0.075644	0	0.082927	0.039848	0	0.0734787	1	1
AC005785.2	0.483511	0.560411	0.887377	1.33073	0.929666	0.949171	0.568192	1	1
AC005786.5	0.031564	0	0	0	0	0	-0.119721	1	1
AC005786.7	4.52324	3.99779	4.5511	4.5751	6.31443	2.02558	-0.0933179	1	1
AC005789.11	0.561385	0.709057	0.436519	0.966253	1.43739	1.45673	0.956586	0.687656	1
AC005795.1	0.484792	0.712473	0.614517	0.623529	1.15494	0.561181	0.245587	1	1
AC005822.1	0.286053	0.215215	0.278963	0.4054	0.275178	0.432874	0.309764	1	1
AC005841.1	0.375299	0.292457	0.279625	0.202591	0.119243	0	-0.970631	1	1
AC005884.1	0.039968	0.09353	0.303008	0.289413	0.198666	0.117131	0.227157	1	1
AC005932.1	0.051753	0.049544	0	0.06529	0.171037	0.179885	0.703405	1	1
AC005943.4	0.18108	0.546773	0.510267	0.446227	0.716331	0.273624	0.105808	1	1
AC005943.5	1.51962	1.02985	1.57633	1.76773	1.54874	1.24313	0.060477	1	1
AC005944.2	0	0	0	0.456437	0	0	1.12758	1	1
AC005954.3	0	0	0	0	0.245975	0	0.712426	1	1
AC005954.4	0	0	0.051491	0.048046	0	0	-0.0209106	1	1
AC006001.1	0	0	0	0.174466	0.024489	0	0.600739	1	1
AC006011.4	0.082431	30.1862	31.1908	31.3469	0.087708	38.6949	0.111669	0.667014	1
AC006014.1	0.784323	0.459187	0.488778	0.729745	0.579112	0.887188	0.221165	1	1
AC006014.10	0.207604	0.220434	0.131501	0.122636	0.186474	0.154664	-0.201215	1	1
AC006014.7	0.952409	0.271683	0.511116	0	0.941426	0	-0.741161	1	1
AC006014.8	0.113944	0.250323	0.075742	0.06168	0.117758	0.114706	-0.323016	1	1
AC006024.4	0.222723	0.394961	0.163241	0.177435	0.071256	0.265806	-0.427261	1	1
AC006026.10	0.172479	0.254367	0.139756	0.187987	0.078953	0.10892	-0.369907	1	1
AC006026.9	0.022384	0.012176	0.037613	0.024394	0	0.02159	-0.0977451	1	1
AC006028.11	0	0	0.024742	0	0	0	-0.0946739	1	1
AC006033.22	0	0.057717	0	0.301456	0.280488	0.227814	1.42137	1	1
AC006042.6	0.055009	0.247741	0.144371	0.414032	0.509903	0.197261	0.813171	1	1
AC006042.7	0	0	0	0	0	0.01796	0.0657446	1	1
AC006042.8	0.027658	0	0	0.042142	0.097496	0	0.340827	1	1
AC006111.1	0.442733	0.376086	0.381053	0.469059	0.31515	0.075829	-0.407959	1	1
AC006116.1	0.023622	0	0.094628	0.150623	0	0.238806	0.602826	1	1
AC006116.12	0.014082	0	0	0	0.022827	0.015739	0.083016	1	1
AC006116.15	0.013629	0	0	0	0	0	-0.0529173	1	1
AC006116.17	0	0.071761	0	0.116611	0.076649	0.127216	0.614315	1	1
AC006116.19	0.059599	0	0.127249	0	0	0	-0.596646	1	1
AC006116.20	0.418597	0.282501	0.100466	0	0.361334	0.306911	-0.225417	1	1
AC006116.22	0.018215	0	0	0	0.028273	0	0.0318888	1	1
AC006116.24	0	0.113726	0.1491	0	0	0	-0.782804	1	1
AC006116.27	0.15226	0.124185	0.230151	0	0	0	-1.25623	1	1
AC006126.3	0.093296	0	0	0.041282	0.009599	0	-0.149559	1	1
AC006126.4	0.443907	0.133168	0.160294	0.460117	0.460004	0.438405	0.583311	1	1
AC006129.1	0.027337	0.041495	0.124931	0	0	0.027012	-0.51684	1	1
AC006129.4	0	0.07667	0.069299	0.052604	0.077887	0.02344	-0.000543542	1	1
AC006130.3	0	0	0.036135	0	0	0	-0.136264	1	1
AC006132.1	0.451246	0.430877	0.807659	0.207157	0.469582	0.731251	-0.274831	1	1
AC006159.3	0	0	0.096399	0.177064	0.024739	0.377572	0.985998	1	1
AC006159.4	0	0	0.07673	0.293862	0.0557	0.093792	0.829575	1	1
AC006159.5	0.203218	0.113195	0	0	0	0	-0.901005	1	1
AC006160.5	0.391116	0.355143	0.280413	0.254491	0.26303	0.220965	-0.386889	1	1
AC006195.2	0	0	0.048983	0.146869	0	0.043629	0.397931	1	1
AC006262.4	1.90057	1.47962	1.292	1.3827	2.24365	0.530624	-0.227717	1	1
AC006262.5	4.25071	4.23007	4.57252	3.58292	3.98263	2.77729	-0.40133	0.678229	1
AC006262.6	1.41537	1.67237	1.53031	2.1563	1.75488	1.55313	0.152817	1	1
AC006273.4	0.955092	1.44825	0.769098	0.861576	0.607099	1.16006	-0.309486	1	1
AC006273.5	4.84922	6.82489	6.20535	4.76214	3.64746	4.84678	-0.497937	0.474279	1
AC006273.7	0.154976	0	0.116524	0.464867	0.052733	0.152912	0.651924	1	1
AC006277.2	0.06727	0	0.033489	0.144572	0	0.07784	0.305679	1	1
AC006322.1	0	0	0	0	0.006686	0	0.0248261	1	1
AC006372.4	0	0	0	0	0	0.029836	0.107629	1	1
AC006377.1	0.109173	0	0	0	0	0	-0.377702	1	1
AC006378.2	0.132545	0.119106	0.236765	0	0.300269	0.108542	-0.182267	1	1
AC006435.1	0.016939	0	0.007532	0	0.000263	0	-0.0926851	1	1
AC006445.7	0	0	0	0.0847	0	0	0.286744	1	1
AC006445.8	0	0	0	0	0	0.127535	0.412605	1	1
AC006460.2	0.163214	0.223953	0	0.083886	0.062951	0.049838	-0.448471	1	1
AC006480.1	0.10699	0	0.060282	0	0	0	-0.544519	1	1
AC006483.1	2e-06	1.6e-05	7e-06	3e-06	2e-06	2e-06	-7.26494e-05	1	1
AC006483.5	0	0.131456	0	0.040904	0	0.079766	-0.0508237	1	1
AC006486.1	0.623199	0.98315	0.868617	0.308712	0.528177	0.328282	-0.951679	0.625125	1
AC006486.9	0.00084	0.506097	0.711109	1.31247	0.818523	0	0.590191	1	1
AC006538.1	0.11535	0.331286	0.249091	0.472015	0.274869	0.574693	0.607981	1	1
AC006538.4	0	0	0	0.253149	0	0	0.728733	1	1
AC006547.13	1.51119	0.899528	1.19279	1.659	1.46451	1.27727	0.191765	1	1
AC006547.14	0.029264	0.115639	0.021064	0.329578	0.204478	0.062627	0.808959	1	1
AC006547.15	0	0.000152	0.000155	0.000243	9.7e-05	6.7e-05	0.000309918	1	1
AC006547.8	0	0	0	0.023344	0	0	0.0848831	1	1
AC006557.1	0.303164	0.585417	0	0	0	0	-1.78065	1	1
AC006942.4	0.221897	0.232751	0.153863	0.423829	0.484284	0.369668	0.694282	1	1
AC006946.12	0.351787	0	0.308759	0	0	0	-1.49094	1	1
AC006946.15	0.099517	0	0	0	0	0.048221	-0.177846	1	1
AC006946.16	0.260898	0.596586	0.578429	0.504573	0.520113	0.564763	0.0545107	1	1
AC006946.17	0.080434	0.437321	0.591054	0.286502	0	0.042613	-1.12324	1	1
AC006947.1	0.055403	0.050801	0	0	0	0	-0.368636	1	1
AC006953.1	0.184677	0.10644	0.123303	0.301246	0.748142	0	0.80201	1	1
AC006960.5	0	0	0	0	0	0.120845	0.393657	1	1
AC006978.6	3.39894	2.94561	2.63183	1.49925	1.25499	2.0881	-0.91598	0.424499	1
AC006995.8	0.290198	0.174656	0.15238	0.332354	0.145138	0.443037	0.332499	1	1
AC007000.10	0.041713	0.121411	0.051679	0	0.084026	0.09895	-0.107235	1	1
AC007000.11	0.128408	0.294741	0.868501	0.776544	0	0.766606	0.140761	1	1
AC007000.12	0.065797	0.224696	0.079462	0.177541	0.30926	0.196152	0.461269	1	1
AC007009.1	0	0	0	0.236219	0	0.187735	1.0708	1	1
AC007009.2	0	0	0	0	0	0.114173	0.37451	1	1
AC007014.1	0	0.017009	0	0	0.010507	0.083259	0.248569	1	1
AC007036.4	0.007128	0.072309	0.051729	0	0.050253	0.121023	0.0875717	1	1
AC007036.5	0.05426	0	0.077548	0.094661	0	0.05739	0.0349815	1	1
AC007036.6	0	0.228	0.206603	0.324487	0.118795	0.387357	0.526446	1	1
AC007038.7	0.382642	0.313332	0.246174	0.240411	0.268678	0.16469	-0.382045	1	1
AC007040.11	0.08408	0.085879	0.145695	0	0.056609	0.113762	-0.371035	1	1
AC007040.5	0	0	0.042319	0	0	0	-0.158346	1	1
AC007040.6	0.175377	0.018128	0.134361	0.037314	0.080333	0.101261	-0.275864	1	1
AC007040.7	0.164641	0.305398	0.277147	0.10221	0.030083	0.138548	-0.839792	1	1
AC007041.1	0	0	0	0.052216	0.136402	0	0.574981	1	1
AC007041.2	0	0	0.022834	0.058684	0	0.017316	0.172193	1	1
AC007064.24	0.178376	0	0	0	0.075419	0	-0.316354	1	1
AC007078.4	0.185703	0	0.149706	0.018398	0	0	-0.873374	1	1
AC007098.1	0	0	0	0	0	0.012835	0.0472875	1	1
AC007099.1	2.21316	2.23447	2.87304	0.806626	1.14508	1.25996	-1.17391	0.34416	1
AC007126.1	0	0	0.01885	0	0	0	-0.0726856	1	1
AC007128.1	0.304138	0.507227	0.308392	0.31379	0.672117	0.361724	0.144579	1	1
AC007161.5	0	0	0	0	0.05573	0	0.19494	1	1
AC007163.3	0	0	0	0.066127	0	0	0.228564	1	1
AC007163.6	0.027542	0.085068	0.0319	0.135908	0.269216	0	0.555387	1	1
AC007182.6	0.31647	0	0	0.058338	0	0	-0.697677	1	1
AC007193.6	0.582978	0.358789	0.457776	0.448561	0.440829	0.110227	-0.427958	1	1
AC007193.9	0.069056	0	0	0	0	0	-0.250112	1	1
AC007216.1	0.07295	0.07504	0.074513	0.080148	0.070951	0.079379	-0.0104385	1	1
AC007228.11	0.115051	0.139699	0.154757	0.283124	0.146207	0.090803	0.14703	1	1
AC007228.8	0.017606	0.699506	0.078954	0.476104	0.054989	0.065575	-0.320116	1	1
AC007228.9	0.053234	0.049593	0.048911	0.067826	0.04622	0.06009	0.0363327	1	1
AC007229.3	0.049307	0.532488	0.15802	0.218257	0.546269	0.486749	0.488533	1	1
AC007238.1	0.129264	0.230835	0.316601	0.380353	0.308955	0.653174	0.651663	1	1
AC007246.3	7.36132	6.88537	6.8966	9.1415	7.23625	14.5366	0.462844	0.333843	1
AC007248.7	0	0	0	0	0.090724	0	0.305121	1	1
AC007249.3	0	0	0.24644	0.226226	0.123034	0	0.186431	1	1
AC007255.8	1.509	1.48769	1.60147	0.905458	1.40344	0.839818	-0.56846	0.726745	1
AC007256.5	0.044082	0	0.016351	0	0.014799	0	-0.166761	1	1
AC007272.1	0	0	0	0	0	0.028911	0.10441	1	1
AC007276.5	1.53639	1.33298	1.15487	0.880632	1.22793	1.21022	-0.323348	1	1
AC007279.2	0.334125	0.387655	0.24127	0.053987	0.294967	0	-0.933455	1	1
AC007285.6	0.116408	0.122592	0.295287	0.24044	0.111106	0.338182	0.179195	1	1
AC007285.7	0.317055	0.07109	0.328836	0.176732	0.221704	0.157717	-0.279117	1	1
AC007292.1	0.16575	0.088969	0	0	0.076473	0	-0.502786	1	1
AC007292.3	0.136518	0.305645	0.082422	0.098787	0.101624	0.177715	-0.29902	1	1
AC007292.4	0	0.074048	0	0	0	0	-0.266617	1	1
AC007292.6	0.323144	0.191763	0.623017	0.38972	0.359736	0.261011	-0.185145	1	1
AC007292.7	0.172011	0.137285	0.399451	0.214155	0	0	-0.919416	1	1
AC007308.6	0	0.016709	0	0.018828	0.042626	0	0.148936	1	1
AC007318.5	50.0463	56.9005	55.0651	42.2731	35.766	51.031	-0.405194	0.0256477	0.382887
AC007319.1	0.439153	0.430695	0.901623	0.779219	0.209771	0.404125	-0.343102	1	1
AC007326.9	0.080134	0.050489	0	0	0.055097	0	-0.24869	1	1
AC007347.1	13.7343	15.5361	13.0546	13.742	14.9832	12.8813	-0.10232	0.827579	1
AC007362.1	7.63327	7.72525	8.09863	23.6647	21.9504	29.4577	1.58498	7.79516e-07	6.22707e-05
AC007362.3	0.071906	0.343334	0.218546	0.241528	0.345102	0.169479	0.114214	1	1
AC007365.3	0.650798	0.550638	0.709534	0.680805	0.378439	0.465835	-0.33109	1	1
AC007375.1	0.008779	0	0	0	0	0	-0.0343079	1	1
AC007382.1	0.345877	0.812123	0.318399	0.763451	0.957486	0.043428	0.14487	1	1
AC007383.3	1.94424	1.90223	2.90708	3.30948	2.91695	3.74206	0.46202	0.629552	1
AC007386.3	0	0	0	0	0.00375	0.066654	0.242172	1	1
AC007389.1	0.046613	0	0	0.093645	0.037652	0	0.249666	1	1
AC007390.5	20.5688	22.5855	19.5856	28.0943	25.9367	34.4899	0.416151	0.107626	1
AC007391.2	0.035565	0	0	0	0.297485	0	0.691394	1	1
AC007392.3	0	0.031503	0	0	0	0	-0.119499	1	1
AC007395.4	0	0	0	0	0.010074	0	0.037245	1	1
AC007401.1	0.0127	0.006117	0.005983	0.003813	0.005422	0.006175	-0.0382982	1	1
AC007401.2	0.409265	0.567736	0.7767	0.47841	0.432267	0.15141	-0.628215	1	1
AC007405.2	0.019192	0.082959	0.106781	0.149413	0.018105	0.056939	0.00911142	1	1
AC007405.6	0	0	0.08059	0	0	0.01971	-0.215972	1	1
AC007421.1	0	0.052652	0	0.302792	0	0	0.642273	1	1
AC007435.1	0	0	0.150704	0	0	0	-0.498881	1	1
AC007461.1	0.027315	0.037156	0.158356	0.258332	0.300892	0.587661	1.30401	1	1
AC007461.2	0.039388	0	0	0.021903	0.016826	0	-0.00970798	1	1
AC007464.1	0	0.019636	0	0	0	0	-0.0756382	1	1
AC007528.1	0	0	0	0.150623	0	0	0.476145	1	1
AC007551.1	0	0	0	0.150623	0.272803	0.494285	1.75806	1	1
AC007551.2	0	0	0	0	0	0.056123	0.196227	1	1
AC007551.3	0.404669	0.120457	0.074643	0.129483	0.162076	0.091531	-0.406748	1	1
AC007560.1	0.133716	0.138327	0	0.17668	0	0	-0.259186	1	1
AC007566.10	0.775534	0.930656	1.10222	0.856989	2.23133	0.714648	0.321841	1	1
AC007620.3	2.62653	2.70281	2.19588	2.43536	3.27554	1.8868	-0.0616505	1	1
AC007690.1	0.076739	0.047569	0.016654	0.048956	0.036502	0.021814	-0.116924	1	1
AC007731.1	0	0	0.037676	0	0.055784	0.033558	0.159128	1	1
AC007742.3	0.140575	0	0.155972	0	0	0.065075	-0.633109	1	1
AC007743.1	0.065192	0.044263	0.007351	0.009797	0.046576	0.026163	-0.120665	1	1
AC007750.5	0	0	0	0.017879	0	0.008932	0.0970746	1	1
AC007773.1	0.289757	0.69263	0.299655	0.255708	0.280734	0.023412	-0.879752	1	1
AC007773.2	0.543096	0.042642	0.066582	1.27301	1.13889	1.65694	2.05212	0.375208	1
AC007773.3	0	0.830932	0.489788	0	0.02288	0	-2.12478	1	1
AC007787.2	0	0.022987	0	0	0	0	-0.0881593	1	1
AC007790.4	0.10391	0	0.057815	0	0.009768	0	-0.493272	1	1
AC007796.1	0	0	0	0	0	0.058894	0.205257	1	1
AC007842.1	0	0.091471	0	0	0	0	-0.322787	1	1
AC007875.2	0	0	0	0	0.088973	0	0.299803	1	1
AC007875.3	0	0.060079	0	0	0	0	-0.219948	1	1
AC007879.1	0	0	0	0	0	0.141172	0.450474	1	1
AC007879.2	0.182684	0.346363	0.192349	0.186936	0.451308	0.092812	-0.0391356	1	1
AC007879.3	0	0.126286	0	0	0.104915	0.083439	0.145446	1	1
AC007879.4	0	0	0	0	0.066097	0	0.228467	1	1
AC007879.5	0.603786	0.091875	0.290356	0.418326	0.094958	0.07647	-0.548944	1	1
AC007879.6	0.077684	0	0	0	0	0	-0.278521	1	1
AC007879.7	0.072956	0.250387	0.208487	0.922671	1.14306	0.789847	1.77523	0.625125	1
AC007881.1	0	0	0	0.378709	0	0	0.987787	1	1
AC007881.4	0.241891	0.259055	0.332838	0.704786	0.927823	2.11575	1.70755	0.375208	1
AC007899.3	0.18061	0.60898	0.147922	0.155555	0.159825	0.027804	-0.916819	1	1
AC007919.18	0	0.202333	0.090978	0.061776	0	0.096498	-0.354628	1	1
AC007919.19	0	0	0	0.044214	0	0	0.15676	1	1
AC007919.2	0	0.232579	0	0	0	0	-0.711544	1	1
AC007952.4	0.034128	0	0.038026	0	0	0	-0.260377	1	1
AC007952.5	0.208083	0.291476	0.419518	0.11641	0.154995	0.227854	-0.616154	1	1
AC007952.6	1.57863	1.47452	1.39611	1.66811	1.6157	2.47492	0.273402	1	1
AC007956.1	0	0.000134	0.000708	0	4.7e-05	0	-0.00315008	1	1
AC007969.4	0	0	0	0.049682	0	0.161639	0.630964	1	1
AC007969.5	3.96473	6.7192	5.93656	6.54956	5.43445	9.79621	0.305567	0.628197	1
AC007970.1	0.331958	0.531979	0.342953	0.2706	0.242251	0.075547	-0.769437	1	1
AC008065.1	0	0	0	0	0.09995	0	0.33282	1	1
AC008073.7	0.033411	0	0	0.028527	0.07833	0.009661	0.254838	1	1
AC008074.3	0.026712	0	0.062533	0	0.120888	0.118882	0.382444	1	1
AC008074.5	0.094706	0	0.093444	0	0	0.058198	-0.397053	1	1
AC008079.9	0.063248	0.089262	0.025975	0.026821	0.052253	0.121232	0.0294672	1	1
AC008088.4	0.713103	0.2948	0.444038	0.107229	0.265821	0.787793	-0.311282	1	1
AC008122.1	0	0.128467	0.251173	0.148949	0	0	-0.557424	1	1
AC008132.1	0.003658	0	0	0	0.003596	0.017301	0.0618218	1	1
AC008132.12	3.98352	4.10627	3.68298	4.46386	3.3675	3.98053	-0.0714557	1	1
AC008132.13	0.082867	0.109632	0.048914	0.022899	0.065121	0.002267	-0.428928	1	1
AC008132.14	0	0	0	0	0.057212	0	0.199781	1	1
AC008147.2	0.615717	0.146354	0.874704	0.288823	0.378269	0.067807	-0.916032	1	1
AC008264.4	0.181557	0	0	0	0	0	-0.582742	1	1
AC008267.1	0	0.024204	0.018725	0	0.017532	0	-0.0962941	1	1
AC008278.2	0.066622	0	0	0.0318	0.105399	0	0.197545	1	1
AC008280.1	0.029892	0	0	0	0	0	-0.113622	1	1
AC008372.1	0.172365	0	0.191805	0.191702	0	0	-0.416045	1	1
AC008391.1	0.081794	0.130415	0.123846	0.119305	0.136402	0	-0.207514	1	1
AC008427.2	0.033496	0.120212	0.230542	0.156142	0.423574	0.121525	0.457959	1	1
AC008440.10	1.87317	2.84465	2.10196	1.0531	1.8493	0.506002	-0.99987	0.34416	1
AC008440.5	0.138773	0.228651	0	0.470432	0.046914	0.041564	0.288156	1	1
AC008443.1	0.762575	0.961201	1.1882	0.72929	0.626199	1.60121	-0.0501147	1	1
AC008555.2	0.040917	0	0	0	0	0	-0.153369	1	1
AC008592.3	0.711583	0.665682	0.439828	0.544732	0.886378	0.997461	0.288409	1	1
AC008592.8	0	0	0.076316	0	0	0	-0.274054	1	1
AC008697.1	0	0.13635	0.028615	0.192033	0.164298	0.155597	0.681451	1	1
AC008703.1	0	0	0	0	0.025363	0.00814	0.120319	1	1
AC008731.1	1.8e-05	0.000134	0.685311	1.5e-05	9e-06	1.1e-05	-1.52545	1	1
AC008746.12	0.166663	0.165641	0.087619	0.221847	0.140631	0.358469	0.416777	1	1
AC008746.3	0	0.190789	0.193661	0.060292	0.064518	0	-0.633432	1	1
AC008746.5	0.660376	1.03589	0.038713	0.744132	1.38654	0.761051	0.56358	1	1
AC008752.3	0	0.037822	0	0	0	0	-0.142321	1	1
AC008753.6	0.194158	0	0.092897	0.374732	0.351354	0.076059	0.786599	1	1
AC008781.7	0	0.096181	0.201407	0.205256	0.101235	0.096546	0.172441	1	1
AC008850.3	0	0.006064	0	0	0.012434	0	0.0220483	1	1
AC008937.3	0.069752	0.138529	0.060764	0.205539	0.164356	0.048053	0.263023	1	1
AC008948.1	0.205026	0	0	0	0	0.240412	0.0562407	1	1
AC008949.1	0.019527	0.022288	0.01991	0.036417	0.021811	0.019595	0.0399483	1	1
AC008982.2	0	0	0	0.295754	0	0.04922	0.922628	1	1
AC009005.2	2.03428	2.22763	1.97555	1.75378	2.73215	2.5072	0.0818126	1	1
AC009041.1	0	0	0.019214	0	0	0.013666	-0.0237574	1	1
AC009060.1	0.285789	0.155189	0	0.120696	0	0.218433	-0.232247	1	1
AC009061.1	0.168751	0.168461	0.077319	0.004898	0.031985	0	-0.963218	1	1
AC009065.2	0.222094	0.393327	0.592325	0.175513	0.328669	0.053505	-0.816465	1	1
AC009065.3	0	0	0	0	0	0.086458	0.292133	1	1
AC009095.4	0.129953	0.11958	0.166253	0	0.120898	0	-0.703652	1	1
AC009107.1	0.056128	0.07652	0.079437	0.061018	0.08207	0.058127	-0.0548712	1	1
AC009120.10	0	0	0	0	0.041926	0	0.149053	1	1
AC009120.3	1.15094	1.31234	0.694325	0.915346	0.835645	0.892966	-0.296163	1	1
AC009120.4	0.091697	0.082849	0	0.101432	0	0	-0.226887	1	1
AC009120.5	0.84436	0.468644	0.715772	0.459639	1.07013	0.428886	-0.108813	1	1
AC009120.6	0.971968	1.03295	0.538089	1.14886	2.44106	0.825179	0.644656	1	1
AC009133.12	5.49131	3.40186	6.26298	5.86792	5.20099	4.07103	-0.0781533	1	1
AC009133.14	2.99039	3.20198	3.13068	4.2899	3.86401	4.34825	0.333194	0.832119	1
AC009133.15	0.093671	0	0	0	0	0	-0.329727	1	1
AC009133.20	1.05339	1.98552	1.27137	0.665837	0.573258	0.596912	-1.15217	0.687656	1
AC009227.2	0.027185	0.02767	0.021806	0.013181	0.05476	0.033851	0.0631061	1	1
AC009228.1	0	0.037123	0	0	0	0	-0.139814	1	1
AC009229.6	0	0.045291	0	0	0	0	-0.168839	1	1
AC009236.1	0	0.044553	0.042453	0.108513	0	0.241996	0.624926	1	1
AC009236.2	0.058685	0.15065	0	0.143609	0	0.156031	0.175869	1	1
AC009237.8	0.083573	0.024799	0.196611	0.030133	0.082488	0.036285	-0.405078	1	1
AC009245.3	4.9036	5.01323	4.7171	4.44856	3.64234	6.55401	-0.0754644	1	1
AC009262.2	0.079665	0	0.10245	0.265805	0	0	0.172841	1	1
AC009274.6	0	0	0	0.085489	0	0	0.289164	1	1
AC009299.2	0.270376	0.500683	0.211878	0.129816	0.437209	0	-0.579684	1	1
AC009299.3	4.81688	2.96045	3.67964	2.6985	1.8336	1.92104	-0.868251	0.238592	1
AC009299.4	0.8751	1.16083	0.43908	0.532537	0.453721	0.084245	-1.0426	0.625125	1
AC009299.5	2.89465	2.62693	2.51652	4.11868	4.96305	3.62886	0.561608	0.504164	1
AC009302.2	1.71267	1.85044	1.55689	2.22497	1.12969	1.42835	-0.164294	1	1
AC009303.1	0	0	0	0	0.034708	0	0.124464	1	1
AC009303.3	0.026932	0.083398	0.020551	0	0	0	-0.442309	1	1
AC009305.1	0	0	0.082224	0	0	0	-0.293249	1	1
AC009336.1	0	0	0.407586	0	0.342554	0	-0.164388	1	1
AC009336.24	0.0527	0.188196	0	0.1421	0.070644	0	-0.097094	1	1
AC009403.2	3.82616	4.09095	4.91612	4.08495	4.24045	3.61079	-0.177687	1	1
AC009404.2	0.887379	0.690256	0.744299	0.611672	0.761874	0.533462	-0.307637	1	1
AC009413.2	0	0	0	0.055115	0	0.151051	0.618442	1	1
AC009469.1	0.0975	0.133901	0.937398	4.977	0.122548	10.6856	3.31997	0.00027953	0.0102109
AC009473.1	0.029356	0.12309	0	0	0.118267	0	-0.117462	1	1
AC009480.1	0	0.116129	0.124495	0	0.225359	0	-0.0663273	1	1
AC009495.4	0	0	0	0.066888	0	0	0.230994	1	1
AC009498.1	0	0	0	0.074615	0	0	0.255444	1	1
AC009501.4	2.0862	2.40214	2.0762	2.52734	2.22236	2.42906	0.0479071	1	1
AC009505.2	0.070674	0.072248	0.023965	0	0	0	-0.543475	1	1
AC009506.1	1.36109	1.56276	1.92677	1.43046	1.48316	2.70987	0.12576	1	1
AC009506.2	0.096736	0.012719	0	0	0	0.04794	-0.209334	1	1
AC009518.3	0	0	0	0.046437	0	0	0.16421	1	1
AC009518.8	0.089009	0	0	0	0	0	-0.314982	1	1
AC009531.2	0.056604	0	0	0.045388	0	0	-0.0474005	1	1
AC009542.2	0	0.024258	0	0.024965	0	0	-0.00228412	1	1
AC009784.3	0.014338	0	0	0	0	0	-0.0556177	1	1
AC009948.5	20.5241	19.3151	17.1316	27.0682	34.2656	28.2127	0.570843	0.0268966	0.395865
AC009948.7	0.142458	0.397394	0.305001	0.214421	0.24009	0.351485	-0.100696	1	1
AC009950.2	3.97619	3.3623	3.04941	4.2653	4.24367	4.23914	0.210014	1	1
AC009961.2	0.045949	0	0	0	0	0	-0.171153	1	1
AC009961.3	0.525508	0.064049	0.237251	0.096769	0.213529	0	-0.855308	1	1
AC009967.3	0	0.026761	0	0.110545	0	0	0.261856	1	1
AC009994.2	0.212119	0.209833	0.472085	0.489978	1.08464	0	0.560097	1	1
AC010091.1	0	0	0	0.009886	0	0	0.0365587	1	1
AC010095.5	0.058499	0.130307	0	0	0.086317	0	-0.310058	1	1
AC010096.2	0	0	0.059962	0	0	0	-0.219551	1	1
AC010127.3	0.035253	0	0.034447	0	0.012728	0.022793	-0.124997	1	1
AC010127.5	0.017814	0.085019	0.013357	0	0.020834	0.013129	-0.277001	1	1
AC010136.2	0	0.026135	0	0	0	0	-0.0998237	1	1
AC010148.1	0.19085	0.286267	0.23308	0.191727	0.319333	0.199222	-0.0512832	1	1
AC010149.4	0.164952	0.071738	0.114767	0.125585	0.167683	0.089168	0.021432	1	1
AC010150.1	0.157377	0	0	0	0	0	-0.517436	1	1
AC010203.1	0.000991	0.099186	0.000908	8.7e-05	0.015156	0.00093	-0.293535	1	1
AC010226.4	0.362484	0.619941	0.851185	0.374173	0.561969	0.657421	-0.230378	1	1
AC010240.2	0	0	0	0.026185	0	0	0.0948808	1	1
AC010243.1	0.179726	0	0	0	0.158343	0	-0.0811167	1	1
AC010327.1	0.131561	0.365886	0.17008	0.882219	0.155888	0.065198	0.449445	1	1
AC010335.1	0.082064	0.108716	0.131152	0.134185	0.092524	4.47593	2.81078	0.0626042	0.713922
AC010336.1	0	0.016962	0.019017	0.221278	0	0	0.519141	1	1
AC010422.1	0.106239	0.119725	0.097502	0.064884	0.099678	0.090778	-0.182188	1	1
AC010441.1	1.47944	2.08945	2.12036	2.05943	1.82223	2.10995	-0.00358234	1	1
AC010458.1	0	0.282498	0	0.602491	0.04441	0.05619	0.671048	1	1
AC010468.1	0.334845	0.185227	0.374177	0.22492	0.146753	0.232316	-0.426531	1	1
AC010492.2	0.067223	0	0.095702	0	0.034397	0.103044	-0.0924729	1	1
AC010504.2	0.216622	0.233483	0.098713	0.204743	0.061813	0.307652	-0.00795737	1	1
AC010522.1	0	0.062132	0	0	0	0	-0.226902	1	1
AC010524.2	0.12153	0.17415	0.108438	0.041129	0.120376	0.151469	-0.217754	1	1
AC010524.4	0	0.058	0	0.03826	0	0	-0.076254	1	1
AC010525.1	0.319337	0.292879	0.108663	0.087733	0.177026	0.045803	-0.720446	1	1
AC010525.4	0.046986	0.199122	0	0.193999	0.15496	0.31564	0.702576	1	1
AC010525.5	0	0.192888	0.349324	0	0.312675	0	-0.456669	1	1
AC010525.6	0.212877	0.307445	0.293701	0.030854	0	0.103528	-1.26043	1	1
AC010525.7	0.036987	0.083242	0.046959	0.043996	0	0	-0.388263	1	1
AC010536.1	0.452938	0.287127	0.292516	0.210597	0.604819	0.324776	0.0479352	1	1
AC010543.1	0.014741	0	0	0	0	0	-0.0571504	1	1
AC010547.9	1.75178	0.725127	1.47362	0.38523	1.80461	1.9374	-0.0140732	1	1
AC010620.1	1.73197	1.46406	1.5523	0.062494	1.96613	0.148414	-1.07534	0.453398	1
AC010642.1	0.682795	0.96436	0.845731	1.24042	0.719916	0.689465	0.00832968	1	1
AC010642.2	0.031262	0.135978	0.090447	0.037252	0.102554	0.099594	-0.0736209	1	1
AC010724.1	0.022387	0.000586	0.102171	0.003531	0.034516	0.005048	-0.272518	1	1
AC010729.2	0	0	0	0.02588	0	0	0.0938108	1	1
AC010731.2	0.359889	0.152662	0.196404	0	0	0	-1.55749	1	1
AC010731.4	0	0	0.032857	0	0	0	-0.12442	1	1
AC010733.4	0.022784	0	0	0	0.00432	0	-0.0713144	1	1
AC010733.5	1.28608	1.27631	0.942181	1.07652	0.930661	0.106614	-0.709281	0.687656	1
AC010761.10	0	0.035159	0	0.060379	0	0	0.0773247	1	1
AC010761.13	1.1034	0.81249	0.534604	0.177389	0.704725	0	-1.23004	0.625125	1
AC010761.14	0	0	0.102197	0	0.42513	0	0.716582	1	1
AC010761.8	2.2514	2.41233	2.97618	2.90329	2.35664	2.41134	-0.069223	1	1
AC010761.9	0.150359	0.147555	0.349024	0.090678	0.441572	0	-0.219654	1	1
AC010878.3	0.095849	0.102742	0.021015	0.085022	0.115948	0.056923	0.059546	1	1
AC010883.5	0.481109	0.659464	0.391681	0.353749	0.110702	0.718508	-0.353198	1	1
AC010884.1	0	0	0.013729	0.027444	0	0.003128	0.0568856	1	1
AC010886.2	0	0	0.015759	0	0	0	-0.0610149	1	1
AC010890.1	1.32203	1.6717	1.55773	0.746103	0.844366	0.713936	-0.948686	0.453398	1
AC010894.3	0.078996	0.522879	0.480222	0.403829	0.723658	0.858681	0.634243	1	1
AC010894.5	0	0	0	0	0.0516	0	0.181363	1	1
AC010900.2	0.062699	0.129867	0.278849	0.420489	0.150715	0.21771	0.411112	1	1
AC010907.5	0	0	0	0	0	0.049734	0.175188	1	1
AC010969.1	0	0	0	0.018734	0	0	0.0685114	1	1
AC010974.3	0.126685	0	0.141744	0	0	0	-0.795626	1	1
AC010976.2	0.40413	0.442832	0.24338	0.381602	0.298487	0.193714	-0.287396	1	1
AC010983.1	0	0.04271	0	0	0	0	-0.159731	1	1
AC010984.3	0.064745	0	0	0	0.031368	0	-0.122762	1	1
AC011196.3	0	0.049311	0	0	0	0	-0.182913	1	1
AC011242.6	2.54548	1.89735	1.86555	4.05371	3.14811	5.55762	0.899544	0.360051	1
AC011247.3	0.249337	0.303486	0.206813	0.249765	0	0	-0.902966	1	1
AC011284.3	0.094928	0	0.114976	0	0.039459	0	-0.515022	1	1
AC011288.2	0.066086	0.250707	0	0	0	0	-0.901809	1	1
AC011290.4	0	0	0	0	0	0.095304	0.31894	1	1
AC011290.5	1.03967	0.912447	1.1507	0.949308	0.811449	0.574272	-0.428738	1	1
AC011294.3	0.020867	0.022551	0.034587	0.034813	0	0.088108	0.119995	1	1
AC011330.5	1.44842	1.31093	0.958403	0.731813	1.15642	0.32148	-0.732317	0.687656	1
AC011330.6	2.13345	1.61823	1.66013	1.81319	2.05408	1.43236	-0.101633	1	1
AC011343.1	0	0	0	0.008005	0	0	0.0296737	1	1
AC011385.1	0.074367	0.032082	0.119229	0.016564	0.240003	0.003051	0.048496	1	1
AC011385.2	0	0	0	0	0.080077	0.160275	0.69952	1	1
AC011406.2	0	0	0.004888	0	0	0	-0.0192026	1	1
AC011465.1	0.098494	0	0	0	0	0	-0.344824	1	1
AC011475.1	0.063535	0	0	0	0	0	-0.231635	1	1
AC011498.1	0.022009	0	0	0.024478	0	0.021814	0.079209	1	1
AC011500.1	0.214328	0.137359	0	0	0.149767	0.148395	-0.146801	1	1
AC011530.4	0.011794	0.079146	0.182158	0.395608	0.174765	0.026218	0.543575	1	1
AC011551.3	0	0	0.094584	0.042855	0	0.252166	0.487798	1	1
AC011718.2	0.004738	0.012585	0.003076	0.00492	0.006378	0.030167	0.0689967	1	1
AC011737.2	9.0386	9.13425	10.4987	11.3094	9.35536	12.6241	0.135296	0.799154	1
AC011738.4	0.154253	0.273678	0.190909	0.091226	0.04466	0.136684	-0.659058	1	1
AC011747.4	0.009193	0.014902	0	0.025527	0.018518	0	0.0639168	1	1
AC011747.6	0	0	0	0	0.141434	0	0.451189	1	1
AC011747.7	3.24095	3.04136	2.42936	4.53257	7.29671	4.03135	0.761312	0.308429	1
AC011816.1	0.069203	0	0.015181	0.16552	0.260812	0.123168	0.978686	1	1
AC011891.5	0	0	0	0	0	0.087783	0.29618	1	1
AC011897.1	0	0	0.022076	0	0.019248	0	-0.0144203	1	1
AC011899.10	0	0	0	0	0	0.011186	0.0412982	1	1
AC011899.9	0.009444	0.020412	0	0.03245	0	0.030001	0.103275	1	1
AC011933.1	48.6469	0.214769	48.6511	53.2936	45.9117	66.3541	0.683318	0.000211102	0.00805547
AC011933.2	0	0.056992	0.396243	0	0.266005	0.440745	0.338161	1	1
AC011997.1	0.082298	0.128627	0.051549	0.250849	0.359655	0.440672	1.11675	1	1
AC011999.1	0	0	0.023253	0	0.002131	0	-0.0811895	1	1
AC012065.5	0	0.097179	0.099665	0.216897	0.385926	0	0.736372	1	1
AC012065.7	0.196595	0.180269	0.094387	0.383842	0.20427	0.364114	0.599283	1	1
AC012066.1	0.007025	0.058626	0.050814	0	0	0.095548	-0.0800557	1	1
AC012074.1	0.024657	0.079143	0.10238	0.150623	0	0.010943	-0.141026	1	1
AC012074.2	0.014222	0	0.116389	0.106136	0	0.004485	-0.077314	1	1
AC012146.7	1.27056	2.15496	1.91249	1.19497	0.963761	1.82414	-0.463186	1	1
AC012215.1	1.10303	1.40335	1.17211	0.657768	0.990921	0.483879	-0.761912	0.687656	1
AC012307.3	1.71841	1.54677	1.30543	1.28281	1.74026	1.29987	-0.146536	1	1
AC012313.1	0	0.175902	0	0	0	0	-0.567731	1	1
AC012314.19	0.248495	0	0.072356	0	0	0	-0.910374	1	1
AC012314.20	0	0	0	0	0.064075	0.089677	0.484547	1	1
AC012314.8	0.18157	0.215756	0.254358	0.233543	0.186986	0.23703	-0.0416961	1	1
AC012317.1	0	0	0	0	0	0.013852	0.0509689	1	1
AC012318.3	3.19896	2.43143	1.81086	1.44445	4.33178	3.81348	0.275197	1	1
AC012354.6	0	0.032705	0.033677	0	0	0.044994	-0.0818135	1	1
AC012354.8	0	0	0	0	0	0.043385	0.153973	1	1
AC012358.4	0.719525	0.502502	0.617115	0.959442	1.02124	1.03973	0.549309	1	1
AC012358.7	0.429594	0.2294	0	0.135945	0.127346	0.170931	-0.39976	1	1
AC012358.8	0.237577	0.153835	0.231044	0.239397	0.083944	0.365654	0.0432483	1	1
AC012360.2	0.109024	0.109142	0.122799	0.122468	0.107815	0.113097	-0.0326121	1	1
AC012360.4	0	0.042134	0	0	0.097237	0.307268	0.878014	1	1
AC012360.6	0.234031	0.185327	0.193151	0.139283	0.304935	0.176432	-0.0369873	1	1
AC012363.10	0	0	0	0	0.051224	0	0.180121	1	1
AC012363.13	0	0	0	0.036227	0.066056	0	0.339741	1	1
AC012363.7	0	0	0.031188	0.030944	0.145468	0.182489	0.831535	1	1
AC012363.8	0.052696	0	0	0	0.053075	0.04917	0.144972	1	1
AC012368.1	0	0.045768	0	0	0	0	-0.170517	1	1
AC012370.2	0	0.011874	0.081892	0	0.015442	0	-0.273321	1	1
AC012370.3	0.044265	0.033262	0	0.034232	0	0	-0.155181	1	1
AC012414.1	0	0.041263	0	0	0	0	-0.154599	1	1
AC012442.5	0.115061	0	0.158833	0.079508	0	0.054788	-0.376521	1	1
AC012442.6	0	0.035713	0	0.170839	0.191898	0.385327	1.42206	1	1
AC012456.4	0.051694	0.172406	0.137753	0.094872	0.145884	0	-0.293718	1	1
AC012462.1	0	0	0	0.116024	0	0	0.379845	1	1
AC012485.2	0.151624	0.077986	0	0	0	0	-0.704357	1	1
AC012487.2	0.850184	0.593974	1.01826	0.862083	0.850903	1.67826	0.339134	1	1
AC012501.3	0	0	0	0.035275	0	0	0.126411	1	1
AC012512.1	0.269351	0.148189	0.293852	0.33523	0.498873	0.190129	0.310658	1	1
AC012513.4	0.089334	0	0	0	0.03599	0.087834	0.0861101	1	1
AC012513.6	0	0	0.092649	0.059166	0	0	-0.120368	1	1
AC012531.25	0.36935	0.341148	0.13614	0.076435	0.285273	0.015026	-0.747499	1	1
AC012613.2	0.008963	0	0	0.009968	0.009027	0	0.0344249	1	1
AC012615.1	0.000659	0.000262	0.000289	4.3e-05	0.001159	4.6e-05	-0.000110818	1	1
AC012627.1	0	0.191386	0	0.021242	0	0	-0.531024	1	1
AC012667.1	0	0.066814	0	0	0	0	-0.242637	1	1
AC012668.2	0	0.007297	0.062295	0	0	0	-0.251894	1	1
AC013267.1	0.076084	0	0	0	0	0	-0.273295	1	1
AC013268.1	0	0	0	0	0.045467	0	0.160964	1	1
AC013268.2	2.19368	2.25391	1.99295	1.33377	1.9734	0.700908	-0.709905	0.549204	1
AC013268.3	1.41581	1.09847	1.05112	0.288328	0.459458	0.088056	-1.76502	0.375208	1
AC013268.4	0.080173	0.067531	0.163672	0.025476	0.015583	0	-0.744177	1	1
AC013268.5	3.42895	3.13606	3.05753	3.00163	3.34842	2.22899	-0.234455	0.814807	1
AC013271.3	0	0	0.015494	0	0	0	-0.0600099	1	1
AC013275.2	0.06037	0.119606	0.022393	0.681758	0.422717	0.597163	1.80096	0.500083	1
AC013283.1	1.01339	1.86728	1.07745	2.07582	1.17117	3.66588	0.677028	0.549204	1
AC013394.2	11.6497	10.4891	11.892	16.4392	14.3631	25.4952	0.642321	0.0461968	0.577624
AC013410.1	0	0	0	0.036678	0	0	0.131217	1	1
AC013410.2	0	0	0	0	0.095006	0	0.318043	1	1
AC013436.6	0	0	0	0	0	0.063103	0.218866	1	1
AC013437.6	0	0	0	0.028106	0.03086	0	0.20549	1	1
AC013439.4	0	0	0	0	0.033027	0.02116	0.189883	1	1
AC013444.1	0.314462	0.424612	0.214737	0.328617	0.442661	0.175755	-0.0636919	1	1
AC013444.2	0.133958	0	0.027848	0	0.083027	0	-0.248024	1	1
AC013449.1	0.163644	0.696259	0.377129	0.20526	0.296874	0.481651	-0.305129	1	1
AC013460.1	0	0	0.020067	0	0	0	-0.0772548	1	1
AC013468.1	0	0	0.092343	0	0	0	-0.325542	1	1
AC013470.6	0.23808	0.220635	0.075731	0.170302	0.308446	0.219221	0.189956	1	1
AC013472.3	0.041056	0	0.032917	0	0	0.150238	0.20874	1	1
AC013476.1	0.084267	0	0	0	0.081319	0	-0.0235014	1	1
AC013489.1	0.085946	0	0.243445	0.01738	0.082628	0	-0.59524	1	1
AC013718.1	0.235687	0	0.078278	0.109677	0.015229	0.142301	-0.135649	1	1
AC013733.5	0.044258	0	0.147749	0.096149	0.088557	0.043866	0.0620153	1	1
AC015600.1	0	0	0	0	0	0.012717	0.0468597	1	1
AC015660.1	0	0	0	0.180291	0	0	0.553893	1	1
AC015688.3	0.019877	0.005316	0	0	0.001079	0	-0.0923077	1	1
AC015691.13	0.038477	0.026088	0.029033	0.09882	0.027283	0.012043	0.112657	1	1
AC015815.2	0.013106	0.267923	0.162857	0.149408	0.225669	0.816209	0.884555	1	1
AC015815.6	0.278296	0.180495	0.331896	0.165194	0.367571	0.593198	0.308646	1	1
AC015818.3	0	0	0	0.01936	0.033965	0.017253	0.242722	1	1
AC015849.13	0.048253	0	0	0.038333	0	0.163873	0.429527	1	1
AC015849.14	0.085144	0.176613	0.095382	0.108995	0.103021	0.254019	0.15917	1	1
AC015849.16	0.224068	0.283329	0.362317	0.367792	0.382552	0.289486	0.128531	1	1
AC015849.19	2.86144	2.40708	2.31133	1.13584	2.17907	1.05423	-0.81927	0.388178	1
AC015849.2	0	0	0.042883	0.134159	0	0.149664	0.636102	1	1
AC015922.5	0	0.076759	0	0	0	0	-0.275502	1	1
AC015923.1	0.056075	0.028404	0.043141	0	0	0	-0.432786	1	1
AC015933.2	0	0.042322	0	0	0.113772	0	0.214991	1	1
AC015971.2	0.234476	0.212692	0.343642	0.365307	0.105641	0.002479	-0.507068	1	1
AC015987.1	0	0.222605	0.142652	0	0.064024	0.037261	-0.664123	1	1
AC015987.2	0	0	0.024806	0	0	0	-0.0949109	1	1
AC016251.1	0.009597	0.172859	0	0	0	0.040868	-0.439638	1	1
AC016292.3	2.34895	1.71679	2.07532	2.47383	1.25085	1.91674	-0.188907	1	1
AC016543.1	0.079001	0	0	0	0	0	-0.282809	1	1
AC016559.1	0	0	0	0.050208	0	0	0.176759	1	1
AC016586.1	0.030051	0.086239	0	0.089126	0.050444	0.019857	0.100454	1	1
AC016629.3	0	0.18782	0.163844	0	0.250452	0	-0.251171	1	1
AC016629.7	1.47052	1.76581	1.40014	1.54779	1.45737	0.105556	-0.59516	0.726745	1
AC016629.8	2.59594	2.0419	2.15433	1.05573	1.17648	1.56076	-0.85499	0.549204	1
AC016644.1	0.018723	0.024954	0	0	0.163656	0	0.347665	1	1
AC016683.6	1.21763	1.67355	1.46378	1.52474	1.19182	1.47025	-0.1244	1	1
AC016697.2	0	0	0	0.020328	0	0	0.0741933	1	1
AC016700.2	0.171701	0	0.071283	0	0	0	-0.736457	1	1
AC016700.3	0	0	0	0.052895	0	0	0.185635	1	1
AC016700.4	0	0.055352	0.332321	0.072415	0.05902	0.054639	-0.475968	1	1
AC016700.5	1.16609	0.801854	0.850498	1.20271	1.30653	0.915688	0.180818	1	1
AC016700.6	2.46639	1.32939	2.74552	2.41286	0.999404	3.69392	0.0388754	1	1
AC016708.2	0.214218	0.139681	0.284505	0.138308	0.031312	0.436179	-0.096169	1	1
AC016712.2	0	0.114606	0	0	0	0.049715	-0.219019	1	1
AC016716.1	0.057386	0.031007	0	0.032337	0	0.044744	-0.0498606	1	1
AC016716.2	0	0.045171	0	0	0	0	-0.168417	1	1
AC016722.1	0.113575	0	0.028376	0.429754	0.168817	0.218635	1.16806	1	1
AC016722.2	1.32215	1.49517	1.5055	0.843069	0.944071	1.88657	-0.286269	1	1
AC016722.3	0.190689	0.101011	0	0.339594	0.188703	0.058611	0.487807	1	1
AC016722.4	0.607989	0.381024	0.486386	0.452595	0.287447	0.051746	-0.723283	1	1
AC016725.4	0.453856	0.533377	0.577356	0.436731	0.375062	0.351644	-0.395663	1	1
AC016730.1	0.072435	0	0	0	0.076915	0	0.00133687	1	1
AC016732.2	0.029314	0.063146	0	0.032385	0.03287	0.057721	0.0738076	1	1
AC016734.1	0	0	0	0	0.025228	0	0.0915206	1	1
AC016734.2	11.6183	14.1799	14.2556	11.6265	11.6406	19.0118	-0.000407764	1	1
AC016737.1	0.012566	0	0	0	0.20968	0	0.578126	1	1
AC016738.3	0.064777	0	0.09184	0	0	0.07465	-0.25978	1	1
AC016738.4	0.666186	0.832271	0.674135	0.568498	0.731378	0.338317	-0.405093	1	1
AC016739.2	11.3486	12.4104	10.8048	12.4877	7.65707	22.3177	0.216487	0.574074	1
AC016745.1	0.056275	0.07017	0	0	0.006228	0	-0.4062	1	1
AC016745.3	0.728602	1.26476	1.08726	0.187488	1.49961	0.548549	-0.473173	1	1
AC016747.3	8.43088	5.55522	4.84489	14.1367	14.3758	16.4282	1.16107	0.00387188	0.0903935
AC016757.3	0.084229	0	0.016327	0	0.021674	0.042658	-0.128416	1	1
AC016773.1	0.686073	0.536556	0.843734	0.591579	0.737323	0.371143	-0.299954	1	1
AC016821.1	0.048257	0	0	0	0	0	-0.179236	1	1
AC016831.3	0	0	0	0.069178	0	0	0.238284	1	1
AC016831.7	0.188488	0.195349	0.265597	0.297144	0.249557	0.386861	0.30028	1	1
AC016894.1	0	0	0	0	0	0.004748	0.017674	1	1
AC016907.3	0	0.024605	0	0.0072	0.009914	0	-0.0314526	1	1
AC016909.1	0	0.015577	0	0	0	0	-0.0603247	1	1
AC016910.1	0	0	0	0	0	0.031298	0.112702	1	1
AC016999.2	0.371032	0.294243	0.319461	0.161506	0.354784	0.127338	-0.46998	1	1
AC017002.1	0.049387	0.083337	0.059629	0.020908	0.131351	0.079316	0.0681612	1	1
AC017002.2	0.097992	0.056341	0.19984	0.150525	0.111251	0.115923	0.00704212	1	1
AC017006.3	0.019412	0	0	0	0	0	-0.0747974	1	1
AC017028.4	0	0	0.064129	0	0	0	-0.233635	1	1
AC017028.5	0	0.08719	0.141084	0	0	0	-0.701111	1	1
AC017028.6	0	0.012456	0	0	0	0	-0.0484384	1	1
AC017028.7	0.074486	0	0	0	0	0	-0.268057	1	1
AC017028.8	0.025992	0	0	0	0.114357	0	0.275742	1	1
AC017028.9	0	0	0.105813	0	0	0	-0.367438	1	1
AC017048.3	3.71943	3.94503	3.36217	9.23487	8.0107	12.037	1.30248	0.00660056	0.13746
AC017048.4	0.580937	0.602647	0.817901	1.20942	1.21297	1.00671	0.610271	1	1
AC017060.1	0.030027	0	0	0	0.093938	0	0.200715	1	1
AC017074.2	0.476105	0.279287	0.268112	0.328828	0.295968	0.178054	-0.303246	1	1
AC017076.5	6.613	5.11339	5.44708	6.09444	5.47533	5.3476	-0.0980431	0.86455	1
AC017081.1	0.007109	0.007587	0	0.107531	0	0.026423	0.373573	1	1
AC017083.2	0	0.090903	0	0	0	0	-0.32099	1	1
AC017099.3	0.20611	0.347877	0.132424	0.380607	0.257358	0.373646	0.33157	1	1
AC017101.10	0.065525	0.228503	0.106769	0.032182	0.393987	0	0.00525639	1	1
AC017104.2	0	0.054723	0.019016	0.047873	0	0.054519	0.0744642	1	1
AC017104.4	0	0	0	0	0	0.10705	0.353783	1	1
AC017104.6	0.061784	0.046258	0.006657	0.239872	0.341804	0.395536	1.42805	1	1
AC017116.11	0.284186	0.32133	0.160492	0.908596	0.824806	0.559603	1.16539	1	1
AC018462.2	0.066601	0	0	0	0	0	-0.241925	1	1
AC018462.3	0.774584	0.601178	0.391	0.251247	0.273556	0.430384	-0.747776	1	1
AC018463.4	0.804148	0.757946	0.785895	0.536624	0.728269	0.067115	-0.738239	1	1
AC018470.1	0.150532	0.151379	0.352214	0.212395	0.035178	0.033579	-0.691205	1	1
AC018470.4	0.421836	0.254529	0.188532	0.295936	0.331174	0.408116	0.129506	1	1
AC018630.1	0.075955	0	0	0	0.130628	0.06747	0.325749	1	1
AC018638.1	10.0546	9.27652	11.1792	11.5844	11.2079	7.23852	-0.100194	0.897931	1
AC018641.7	0.102083	0.136058	0	0.113535	0.032215	0.050589	-0.13065	1	1
AC018693.6	0	0	0.023565	0	0	0	-0.0903081	1	1
AC018696.3	0	0	0	0.068268	0	0	0.235391	1	1
AC018696.4	0	0	0	0	0.092355	0	0.310056	1	1
AC018696.5	0	0	0	0	0	0.108224	0.35722	1	1
AC018696.6	0.022979	0.01409	0.038265	0	0	0.079795	0.000768027	1	1
AC018696.7	0.168938	0.172004	0.114193	0	0	0	-1.16841	1	1
AC018720.10	0.288813	0.275995	0.288415	0.032313	0.347209	0.114032	-0.549527	1	1
AC018730.1	0.253903	0	0.241501	0	0	0.165853	-0.720997	1	1
AC018737.1	2.35954	2.04401	2.32503	4.02842	3.30726	5.82428	0.854748	0.263976	1
AC018737.6	0	0	0.011778	0	0	0.027976	0.0553051	1	1
AC018738.2	0.176059	0.37332	0.096163	0.197244	0.174075	0.669236	0.418374	1	1
AC018742.1	0	0.020928	0	0	0	0	-0.0804787	1	1
AC018755.1	0.233686	0.28578	0.240878	0.459353	0.235771	0.411941	0.32888	1	1
AC018755.16	0.190703	0.539762	1.06844	1.93949	0.748829	2.85732	1.37624	0.453398	1
AC018755.17	0	0.1835	0	0.038102	0.01731	0	-0.393963	1	1
AC018755.2	0.275534	0.085237	0.181556	0.462325	0.398749	0.129138	0.521968	1	1
AC018766.4	4.01074	4.56655	4.27699	2.91379	4.26577	1.10482	-0.687147	0.38415	1
AC018766.5	9.66128	9.64355	10.2511	7.52987	8.70303	4.26581	-0.59733	0.204517	1
AC018766.6	0.084158	0	0.15399	0	0.093768	0	-0.410614	1	1
AC018799.1	0	0	0	0.040574	0	0	0.144479	1	1
AC018804.1	0.940974	0	0.70459	0.371666	0.216117	0.249286	-0.796414	1	1
AC018804.6	0.714906	0.457233	0.874612	1.14595	1.29824	1.93918	0.905082	0.687656	1
AC018804.7	0.016929	0.058775	0.076554	0.2027	0.089604	0.082466	0.477106	1	1
AC018816.3	0	0.538424	0	0.687227	0.441694	0.353824	0.969779	1	1
AC018865.5	0.069126	0.019057	0	0.131272	0.099578	0	0.365081	1	1
AC018865.8	0.401441	0.35008	0.154528	0.282388	0.29727	0.193335	-0.212434	1	1
AC018865.9	0.261068	0.182824	0.258593	0.1883	0.195472	0.038646	-0.480717	1	1
AC018867.1	0.228754	0.046217	0.175951	0	0.187071	0	-0.589892	1	1
AC018867.2	0.32091	0.331949	0.409521	0.384197	0.369668	0.068088	-0.32008	1	1
AC018878.3	0	0	0	0	0.017031	0	0.062416	1	1
AC018890.6	0	0.054639	0	0.018828	0.13355	0	0.279506	1	1
AC018892.9	0.143343	0.051834	0.253017	0.116707	0.055155	0.009279	-0.600086	1	1
AC019048.1	0.146985	0.106673	0	0.095788	0.068671	0.037922	-0.152398	1	1
AC019068.2	0	0	0	0	0.028173	0	0.101835	1	1
AC019080.1	0	0.222875	0.038632	0.267604	0	0.147517	0.275199	1	1
AC019084.7	0	0	0.052328	0	0	0	-0.193386	1	1
AC019097.7	1.11089	0.947022	0.918166	1.37179	0.888003	1.50229	0.233425	1	1
AC019100.3	0	0	0.067655	0	0.063848	0	-0.0241862	1	1
AC019109.1	0	0	0.024125	0	0.007861	0.042905	0.0862204	1	1
AC019117.1	0	0	0	0.107973	0.048401	0	0.491547	1	1
AC019117.2	0.268734	0.289621	0.097352	0.142275	0.155433	0.137867	-0.392741	1	1
AC019118.2	0	0	0	0.013045	0.017458	0	0.109945	1	1
AC019129.2	0.029962	0	0.133366	0	0	0.089487	-0.232417	1	1
AC019131.1	0.033857	0	0	0	0.054561	0	0.063067	1	1
AC019171.1	0	0	0	0	0	0.076064	0.259984	1	1
AC019172.2	0	0	0	0.394098	0.194124	0.27595	1.69752	1	1
AC019181.2	0.125624	0	0	0.079695	0	0	-0.155631	1	1
AC019181.3	0	0.128886	0	0	0	0	-0.43649	1	1
AC019186.1	0	0	0.135352	0.165823	0.114211	0	0.332984	1	1
AC019205.2	0	0	0	0.011931	0	0	0.0440069	1	1
AC019206.1	0	0	0.192388	0	0.284056	0.181409	0.531915	1	1
AC019221.4	0.410085	0.035238	0.021771	0.266619	0.294776	0.56903	0.78693	1	1
AC019294.1	0.382527	0.245283	0.307158	0.478586	0.711524	0.08039	0.270662	1	1
AC019322.1	0.000122	0	0.000605	0.000344	0.000333	0	-0.000338939	1	1
AC020550.7	0.059822	0	0	0	0	0	-0.219075	1	1
AC020571.3	0.436975	0.344685	0.226097	2.27373	1.57174	2.33078	2.17864	0.125219	1
AC020594.5	0.60102	0.215334	0.196953	0.491975	0.126554	0.267217	-0.195301	1	1
AC020629.1	0	0.089439	0	0	0	0	-0.316348	1	1
AC020663.1	17.0313	18.3318	15.4179	15.0132	14.4575	13.648	-0.311992	0.357075	1
AC020703.1	0	0.046489	0	0	0	0.268461	0.589887	1	1
AC020900.2	0	0.491229	0	0	0	0	-1.23056	1	1
AC020907.2	0	0.007862	0.023353	0	0.050798	0	0.0602619	1	1
AC020910.2	0.573735	0.803524	0.861613	1.03281	1.11128	0.997399	0.359245	1	1
AC020922.1	0.284983	0	0	0.313804	0.310413	0.438843	1.07778	1	1
AC021016.6	0.366483	0.218639	0.334042	0.745466	0.43815	0.415571	0.54957	1	1
AC021016.7	0.081312	0.034972	0	0	0	0.075471	-0.141057	1	1
AC021016.8	0.054636	0	0	0.018018	0	0	-0.135394	1	1
AC021188.4	0.079292	0.266998	0.028609	0.208626	0.386334	0.241411	0.645213	1	1
AC021205.1	0.040258	0.063394	0.068164	0.056831	0.059934	0.061748	-0.00743763	1	1
AC021218.2	0.078144	0.045573	0.079155	0.098	0.177279	0.190548	0.505637	1	1
AC021224.1	1.57286	2.14754	1.49937	2.15336	1.8298	1.69861	0.041011	1	1
AC021593.1	0.933607	0.818743	0.054521	2.0197	2.57318	2.76107	1.75486	0.180015	1
AC021860.1	0.021429	0.032989	0	0	0.246405	0	0.512812	1	1
AC021876.4	0.087897	0.122302	0.222068	0	0	0	-1.1276	1	1
AC022007.5	0.750858	0.529277	0.757752	1.18706	1.1886	1.25131	0.661213	0.687656	1
AC022153.1	0	0.006627	0	0.093169	0	0	0.286541	1	1
AC022154.7	0.133991	0.34817	0.194698	0.105359	0.046457	0.145553	-0.688348	1	1
AC022182.1	0.036685	0	0	0	0	0	-0.138241	1	1
AC022182.2	0.009187	0.040388	0.018777	0	0.054321	0.04398	0.08014	1	1
AC022201.5	0.070782	0.335544	0.079815	0.074524	0.469089	0.27688	0.424216	1	1
AC022210.2	0.051234	0.108705	0.057013	0.028491	0.072931	0.076171	-0.126309	1	1
AC022311.1	0	0	0	0.031813	0.015366	0.015021	0.215956	1	1
AC022400.1	2.56206	1.97464	1.16589	1.6545	2.13909	1.47339	-0.180795	1	1
AC022400.2	0.323256	0.329254	0.205078	0	0.216218	0.384758	-0.388297	1	1
AC022431.1	9.02198	7.99018	12.1592	10.5828	5.54482	16.9042	0.0997158	0.899594	1
AC022431.2	0	0.086091	0	0	0	0	-0.305675	1	1
AC022431.3	0	0.037807	0	0	0	0	-0.142267	1	1
AC022498.1	0	0	0	0.019924	0	0	0.0727553	1	1
AC022532.1	0.093	0.152276	0.052267	0.218882	0.207993	0.034916	0.276254	1	1
AC022558.1	0.491378	0.483372	0.255113	0.160237	0.455855	0.318988	-0.350925	1	1
AC022596.2	0	0	0	0.026105	0	0	0.0946002	1	1
AC022596.6	0.078859	0.023129	0	0.024125	0	0.0215	-0.194171	1	1
AC022816.2	0	0.041788	0	0	0.118142	0	0.229465	1	1
AC022819.1	0.071819	0.009979	0.367626	0	0.114445	0.083189	-0.560853	1	1
AC022819.3	0.025978	0.031404	0.053922	0.080897	0.038199	0.072093	0.197259	1	1
AC023115.2	0	0	0	0.067481	0.18562	0	0.728623	1	1
AC023271.1	0	0.080562	0	0.041456	0	0.018472	-0.0792631	1	1
AC023481.1	0	0	0.048199	0.048013	0.120909	0.171724	0.735018	1	1
AC023490.1	0.219876	1.00604	0.656484	0.791246	0.781733	1.45617	0.524971	1	1
AC023490.2	0.105661	0.277267	0.079504	0.123959	0.035979	0.235808	-0.161579	1	1
AC023593.1	0	0	0.129577	0	0	0.153048	0.0441538	1	1
AC023632.1	0.021843	0	0	0	0.017747	0	-0.0189152	1	1
AC024257.1	0.020463	0	0	0.049656	0.011317	0.062543	0.322513	1	1
AC024560.2	0.03256	0.029848	0.046077	0.14029	0.045502	0.089335	0.401963	1	1
AC024560.3	7.08143	7.23984	7.08584	5.39595	7.29151	4.2033	-0.412257	0.41917	1
AC024569.1	0	0	0	0.012552	0	0	0.0462611	1	1
AC024580.1	0.78738	0.666557	0.574163	0.373807	0.676812	0.116258	-0.703085	1	1
AC024592.12	1.47585	1.56407	1.5641	2.23638	1.78894	1.6703	0.212841	1	1
AC024592.9	0	0	0.035701	0	0	0	-0.134701	1	1
AC024704.2	0.224796	0	0	0	0.049263	0	-0.519001	1	1
AC024896.1	0	0.146354	0	0.451868	0.04197	0.268461	1.08815	1	1
AC024937.2	0	0.148459	0.119039	0	0	0.111145	-0.427768	1	1
AC024937.4	0.217969	0.09181	0.120435	0.294291	0.259096	0.195496	0.433959	1	1
AC024937.6	0.6409	0.469763	0.40098	0.656482	0.725448	0.842084	0.397099	1	1
AC024940.1	0.140498	0.053873	0.14508	0.19544	0.084955	0.191464	0.204793	1	1
AC025165.1	0	0	0	0	0	0.057527	0.200809	1	1
AC025165.8	0.129379	0.326523	0.186653	0.309033	0.440257	0.15508	0.277799	1	1
AC025171.1	2.5423	2.34977	2.72527	2.60402	3.41193	1.61663	-0.0721171	1	1
AC025175.1	0	0	0	0	0.200174	0	0.603745	1	1
AC025278.1	0.022263	0	0	0.09904	0	0	0.244649	1	1
AC025335.1	1.49294	1.06997	0.889088	1.66245	2.22067	1.337	0.475903	1	1
AC025442.3	0.344712	0.098286	0.105364	0.110916	0.344666	0.164883	0.0606911	1	1
AC025627.4	0.424347	0.209165	0	0.233152	0.026144	0	-0.709833	1	1
AC025627.7	0.239	0.129948	0.108315	0	0.13962	0	-0.760617	1	1
AC025678.1	0.066433	0	0	0.037656	0	0	-0.106806	1	1
AC025750.6	0.046352	0	0	0	0	0	-0.172567	1	1
AC025918.2	0.135358	0.142	0.14045	0.107305	0.147349	0.039253	-0.283164	1	1
AC026150.1	0.043992	0.147762	0.001127	0.001685	0.155793	0.003133	-0.109548	1	1
AC026150.2	0.13484	0.087859	0.001342	0.150464	0.002995	0	-0.207015	1	1
AC026150.5	0.050914	0.110041	0.010613	0.047679	0.043999	0.01137	-0.214117	1	1
AC026150.6	0.08771	0.134505	0.150176	0.109698	0.050566	0.121574	-0.22278	1	1
AC026150.8	0.624523	0.253938	0.448084	0.304494	0.634204	0.297717	-0.139261	1	1
AC026185.1	0	0.003533	0	0	0	0	-0.013905	1	1
AC026202.1	0	0	0	0	0	0.061316	0.213104	1	1
AC026202.3	0.052732	0.065337	0.21653	0.26628	0.121787	0.563689	0.856256	1	1
AC026271.5	2.84672	2.79095	3.19831	3.82465	2.74688	6.14759	0.43174	0.664183	1
AC026471.6	0	0.075962	0	0.400662	0.174859	0.240443	1.36785	1	1
AC026495.1	0.2672	0	0.150704	0	0.127185	0	-0.68975	1	1
AC026512.1	15.1721	13.2975	16.1926	6.4849	13.5619	4.09954	-0.954784	0.00796821	0.157287
AC026703.1	5.3521	5.51435	5.478	10.1839	10.7884	11.3318	0.889665	0.045248	0.569361
AC026740.1	0.782308	0.40109	0.674828	0.347569	0.585586	0.35571	-0.48769	1	1
AC026806.2	0.687544	0.782649	0.505522	1.46407	1.12139	2.35373	1.10729	0.453398	1
AC026954.6	0	0.051814	0	0	0.063506	0	0.0285539	1	1
AC027119.1	0	0.146734	0.062928	0	0	0	-0.655109	1	1
AC027228.1	0.228498	0.438254	0.113445	0	0.050208	0.158405	-1.02577	1	1
AC027307.3	0.276523	0.252927	0.455263	0.20471	0.283219	0.148142	-0.480591	1	1
AC027320.1	0	0	0	0	0.136402	0	0.437338	1	1
AC027601.1	0.318605	0.445732	0.370777	0.314042	0.317727	0.228931	-0.346209	1	1
AC027612.1	1.30541	1.0198	1.05752	0.752829	0.330541	0.39176	-1.0889	0.625125	1
AC027612.2	0.050426	0.07162	0.141084	0	0.420814	0	0.281685	1	1
AC027612.4	0.420068	0.322071	0.346146	0.17872	0.691664	0.076227	-0.204253	1	1
AC027612.6	10.0647	9.85823	7.21376	16.8595	16.0095	21.841	0.923992	0.0076709	0.153002
AC027763.2	2.62554	3.16824	2.99679	3.42287	2.72146	2.01613	-0.177958	1	1
AC032027.1	0.083978	0.136768	0	0	0	0	-0.68268	1	1
AC034102.1	22.257	22.5276	22.9836	11.9183	13.6093	10.9454	-0.964918	0.00122116	0.0351503
AC034193.5	2.036	3.27841	2.17349	0.978325	1.72247	1.13595	-0.973806	0.388178	1
AC034193.7	0	0.418155	0	0	0	0	-1.10183	1	1
AC034220.3	5.96232	4.30397	3.66475	4.02744	3.69738	2.14514	-0.557787	0.542072	1
AC034229.1	0.13782	0.121818	0	0	0.091068	0.103831	-0.184768	1	1
AC034236.2	0	0.062278	0	0	0	0	-0.227395	1	1
AC034243.1	0.275705	0.148848	0	0	0	0	-1.11357	1	1
AC037445.1	0.007993	0	0	0	0	0	-0.0312693	1	1
AC037459.4	0.798103	0.098712	0.683933	0	0.567481	0.053544	-1.02975	1	1
AC040162.1	0.016397	0.015942	0.022219	0.005155	0.008378	0.000399	-0.14982	1	1
AC040173.1	0.093528	0.336392	0.104149	0.114006	4.1e-05	17.3477	4.23316	0.000147898	0.00603777
AC044860.1	0.103294	0.071175	0.044639	0.021599	0.056267	0.030263	-0.321699	1	1
AC046143.2	0.292314	0.292709	0.237247	0	0.029711	0	-1.59504	1	1
AC046143.3	0.169673	0.33276	0.604366	1.11262	0.514453	1.33623	1.10762	0.625125	1
AC048382.4	0.049619	0.07177	0	0.049351	0.141632	0.082163	0.35882	1	1
AC051649.6	0.030745	0	0	0	0	0	-0.116737	1	1
AC053503.2	0	0	0	0	0	0.242557	0.704598	1	1
AC053503.4	0.05085	0.027476	0.028292	0.028183	0.038411	0	-0.139848	1	1
AC055764.1	0	0	0	0	0.053755	0	0.188464	1	1
AC055811.1	0.032648	0	0	0.07307	0.06802	0.049857	0.457164	1	1
AC055811.5	0.187123	0.074262	0.077672	0.421034	0.499897	0.178893	0.998614	1	1
AC055876.1	0	0.038113	0.036368	0.104599	0.023681	0	0.146657	1	1
AC055876.2	0.044055	0.00126	0	0.15026	0.099615	0.053638	0.669366	1	1
AC060226.1	0	0.0787	0	0	0.127394	0	0.130375	1	1
AC061975.7	0	0	0.06263	0.133018	0	0.185657	0.641125	1	1
AC061975.8	0	0.006433	0.251725	0	0	0.036877	-0.640136	1	1
AC061992.1	0.094419	0.041227	0.069338	0.310085	0.153052	0.078459	0.623324	1	1
AC061992.2	0.269382	0.177984	0.235085	0.541878	0.244918	0.063506	0.159971	1	1
AC062017.1	0.278917	0.435007	0.370539	0.560915	0.560511	1.89621	1.15292	0.625125	1
AC062028.1	0.027601	0	0	0	0.027799	0	-0.00469409	1	1
AC062029.1	0.205834	0.318434	0.216046	0.661114	0.699275	0.857618	1.15758	1	1
AC063976.7	0.039569	0.024488	0.043357	0	0.04603	0.017954	-0.15064	1	1
AC064834.2	0	0	0.0688	0	0	0	-0.249261	1	1
AC064836.3	0.091569	0	0.062508	0.116818	0	0.044426	-0.00382684	1	1
AC064850.4	0.008719	0.065849	0.249987	0.002694	0.093081	0.028805	-0.513883	1	1
AC064852.4	0	0	0	0	0.007854	0	0.0291195	1	1
AC064852.5	0	0.06495	0	0.037878	0	0.11914	0.256871	1	1
AC064872.1	0.075123	0.019385	0	0.270822	0.162598	0	0.75522	1	1
AC066612.1	0.147742	0	0	0.047165	0	0	-0.323927	1	1
AC066692.3	0	0	0	0.049439	0	0	0.174209	1	1
AC067852.1	0.002763	0.098698	19.8557	0.005474	24.2329	0.08085	0.202913	0.652783	1
AC067940.1	0	0	0	0	0.044558	0	0.157915	1	1
AC067945.2	0	0.04373	0	0	0	0	-0.163337	1	1
AC067945.3	0.089909	0.083834	0.039411	0.136773	0.011698	0.121942	0.103381	1	1
AC067945.4	0.328311	0.278859	0.341586	0.279647	0.400996	0.148527	-0.191789	1	1
AC067968.3	0	0	0.079878	0	0	0	-0.285657	1	1
AC068020.1	0	0.045032	0.06231	0	0.107548	0.126487	0.312759	1	1
AC068039.4	0.215208	0.3563	0.214926	0.155895	0.216371	0.229365	-0.30082	1	1
AC068134.10	3.93875	2.85054	3.49296	4.95808	3.77858	4.31897	0.257652	0.839141	1
AC068138.1	0.051473	0.19359	0	0	0	0.071022	-0.497255	1	1
AC068196.1	0.025332	0	0	0	0	0	-0.0968573	1	1
AC068279.1	0.018334	0	0	0	0	0	-0.0707438	1	1
AC068282.3	0.367624	0.569618	0.394015	1.22598	1.25276	1.36666	1.24016	0.375208	1
AC068491.3	0	0	0.025259	0	0.02591	0	-0.0026715	1	1
AC068499.10	0	0	0	0.176948	0.084939	0	0.748346	1	1
AC068522.4	0	0.128537	0.250736	0.189042	0.457835	0.156408	0.59709	1	1
AC068533.7	0.550164	0.374586	0.431763	0.929744	0.67049	0	0.127416	1	1
AC068538.2	0.057927	0	0.066683	0.066647	0.058343	0.057018	0.134326	1	1
AC068538.4	0	0	0.094397	0	0	0	-0.33201	1	1
AC068580.5	1.92805	0.548713	0.832984	0.4596	1.11535	0.246659	-0.814136	1	1
AC068580.6	0.391362	0.526082	0.512175	0.549379	0.601841	0.089573	-0.220721	1	1
AC068587.2	0	0	0.011201	0	0	0	-0.0436311	1	1
AC068610.3	0.051342	0	0.038089	0.057102	0	0.035008	-0.00700533	1	1
AC068620.1	0.045143	0	0	0.150623	0	0	0.307827	1	1
AC068641.1	0.540379	0.81147	0.840062	0.356424	0.313319	0.211314	-1.09224	1	1
AC068718.1	0.028881	0	0	0	0	0.11655	0.271438	1	1
AC068831.10	0	0.039213	0.021563	0.011708	0	0.058796	0.0201761	1	1
AC068831.11	0	0.146354	0.050235	0	0	0	-0.621899	1	1
AC068831.3	0.217712	0.178656	0.177765	0.218801	0.556385	0.115705	0.364117	1	1
AC068831.6	0.182188	0.250509	0.349906	0.250431	0.262577	0.219683	-0.116109	1	1
AC068946.1	0	0	0	0.127031	0.136402	0	0.751789	1	1
AC068987.1	0.105761	0.042603	0.188834	0.144025	0.074856	1.05883	1.16567	1	1
AC069154.4	0	0.140866	0	0	0	0	-0.471082	1	1
AC069155.1	0	0	0	0.104681	0	0	0.346821	1	1
AC069200.1	0.078008	0	0.050637	0.153033	0.18878	0	0.48058	1	1
AC069213.1	0.480772	0.52823	0.395389	0.246555	0.286778	0.14421	-0.813815	1	1
AC069257.6	0.295324	0.124637	0.134175	0.041786	0.215603	0.104786	-0.376646	1	1
AC069278.4	1.41889	0.349206	0.802166	1.3304	1.13201	1.75349	0.570074	1	1
AC069282.6	2.86463	2.08597	2.30611	3.35121	3.83532	2.66701	0.347356	0.629552	1
AC069287.1	25.7648	27.5181	28.3561	32.3366	29.8364	27.232	0.0523157	0.880186	1
AC069294.1	0.20081	0.220793	0.271527	0.223337	0.124643	0.076373	-0.464562	1	1
AC069363.1	0	0	0	0	0.058044	0	0.202491	1	1
AC069368.3	0.072234	0.000126	0.008643	0.01816	0.124474	0.103941	0.424497	1	1
AC069394.1	0	0	0.036694	0	0	0	-0.138274	1	1
AC069513.4	0.051289	0.116805	0.288388	0.294001	0.326592	0.343567	0.637811	1	1
AC069547.1	0.248817	0.0862	0.072727	0.261658	0.231771	0.306036	0.538277	1	1
AC072052.7	0.165525	0	0	0.110752	0.063743	0.021494	0.0536213	1	1
AC072062.1	0.184953	0.128939	0.102106	0.189035	0.207174	0.010547	-0.0580443	1	1
AC072062.3	0	0	0	0.067564	0.021833	0.026995	0.380904	1	1
AC073043.1	0.415033	0.157886	0.124123	0.023007	0.092389	0	-1.16336	1	1
AC073046.25	2.42767	1.94351	2.01827	0.474269	0.91494	0.083795	-1.94042	0.0704948	0.771371
AC073052.1	0.115703	0.225681	0.196717	0	0.278343	0.133855	-0.257782	1	1
AC073063.10	0.345603	0.500787	0.148966	0.719114	0.25932	0.660981	0.495363	1	1
AC073065.3	0.014082	0.056989	0.046694	0.015714	0.038503	0.014051	-0.168229	1	1
AC073069.2	0	0	0	0.01981	0.055056	0	0.256231	1	1
AC073072.5	0	0.06395	0	0.048622	0	0	-0.0615381	1	1
AC073109.2	0.295924	0.311714	0.399103	0.60896	0.371548	0.438377	0.316952	1	1
AC073128.10	0	0	0.034371	0.02941	0.012412	0	0.0187993	1	1
AC073130.1	0.041431	0	0.115452	0.067761	0.050079	0	-0.131009	1	1
AC073130.3	0.546384	0.434181	0.118456	0.529397	0.512829	0.584335	0.380204	1	1
AC073133.2	0	0	0.104655	0	0	0	-0.363884	1	1
AC073135.7	0.047215	0.008797	0.023553	0.034898	0.172726	0.099023	0.560199	1	1
AC073150.6	0.112442	0	0	0.041685	0	0	-0.239379	1	1
AC073215.1	0	0	0.021276	0	0	0	-0.0817798	1	1
AC073254.1	0.44546	1.00891	1.39168	0.589671	0.730269	0.844958	-0.410921	1	1
AC073283.4	0.81463	0.691096	1.15787	2.18977	1.89503	2.28	1.07782	0.50814	1
AC073283.7	0.317354	0.228721	0.050897	0.037867	0.065047	0	-1.05699	1	1
AC073321.4	0	0	0	0	0	0.061574	0.213937	1	1
AC073333.1	0.069433	0.121098	0	0.049812	0.011456	0.235814	0.218514	1	1
AC073333.8	0.083789	0.078873	0.242523	0	0.075612	0.04138	-0.695102	1	1
AC073342.12	0	0	0.07637	0	0	0	-0.274231	1	1
AC073343.1	0	0.182993	0.071922	0.154644	0.117086	0.195043	0.380692	1	1
AC073343.13	0	0.164142	0	0.297598	0.306395	0.131203	1.00431	1	1
AC073410.1	0.206939	0	0	0	0	0.038514	-0.510772	1	1
AC073415.2	0.594829	2.03366	0.332928	0.3485	1.11618	0.577279	-0.533135	1	1
AC073551.1	0	0	0	0.02709	0.049065	0	0.260267	1	1
AC073635.5	0.13276	0	0.110574	0.074712	0.193122	0.113841	0.25609	1	1
AC073641.2	0	0.187762	0	0	0	0	-0.599034	1	1
AC073657.1	0.203572	0	0.243805	0	0.373474	0.212381	0.179244	1	1
AC073842.18	0	0	0	0	0.077563	0	0.264663	1	1
AC073869.1	0.295294	0.417552	0.326327	0.528168	0.360023	0.352114	0.132855	1	1
AC073869.20	0.031349	0.011293	0.103648	0.022857	0.031294	0.046746	-0.15084	1	1
AC073934.6	0.068095	0	0	0	0	0	-0.246913	1	1
AC073957.15	0	0	0	0.028357	0	0	0.102478	1	1
AC074011.2	0	0.07557	0	0	0	0	-0.271612	1	1
AC074091.13	0.151961	0.147506	0.232814	0.485469	0.5795	0.300523	0.886096	1	1
AC074117.10	7.13154	6.76767	8.11491	5.53515	5.21594	6.41123	-0.429377	0.431131	1
AC074138.3	0.68924	0.9754	1.33028	0.549106	1.60394	0.75735	-0.10633	1	1
AC074183.4	0.148498	0.348637	0.148048	0	0	0.171408	-0.938106	1	1
AC074212.3	0.028919	0.063248	0	0.023232	0.044359	0.014649	-0.0458148	1	1
AC074212.5	0.659033	0.948191	0.876808	0.672109	0.703363	1.10251	-0.0712633	1	1
AC074212.6	1.00484	1.23889	0.97915	1.53872	1.94169	0.604445	0.238702	1	1
AC074286.1	0.855238	1.36967	0.850601	1.01749	1.16546	0.965832	-0.0397662	1	1
AC074289.1	0.028238	0	0	0	0	0.145786	0.355502	1	1
AC074338.4	0.41025	0.976551	0.298764	0.467723	0.25685	0.292011	-0.627133	1	1
AC074367.1	0	0	0	0	0.030675	0	0.110541	1	1
AC074391.1	0.064185	0	0	0.080773	0.080635	0	0.271072	1	1
AC078842.4	0	0	0	0	0	0.04389	0.155672	1	1
AC078852.1	0.401258	0.063669	0.03045	0.049641	0.115502	0.019867	-0.671652	1	1
AC078852.2	0	0	0.077288	0	0.014228	0.08553	0.0550213	1	1
AC078883.3	0.107769	0	0	0	0.128406	0.157302	0.427082	1	1
AC078899.1	0.621828	0.591716	0.386107	0.395687	0.338202	0.186855	-0.667552	1	1
AC078917.1	0	0.038092	0	0	0	0.134231	0.288035	1	1
AC078941.1	0	0.062723	0	0	0	0	-0.228898	1	1
AC079135.1	0.859711	1.11325	1.22709	0.569565	0.46793	0.623402	-0.879484	1	1
AC079145.4	0.174954	0.234652	0.451276	2.08394	1.91013	2.05341	2.31332	0.125219	1
AC079210.1	0.078656	0.107308	0.07531	0.056369	0.124268	0.04375	-0.117012	1	1
AC079250.1	1.06354	0.858281	1.19967	1.24781	1.24611	1.35722	0.202606	1	1
AC079305.10	0.273089	0.252261	0.41996	0.423208	0.489295	0.503083	0.380422	1	1
AC079325.6	0	0	0	0.155487	0.163355	0.210596	1.24759	1	1
AC079354.1	0.460456	0.318898	0.517225	0.152103	0.176351	0.221819	-0.907129	1	1
AC079354.2	0	0.311003	0.123493	0	0	0	-1.13163	1	1
AC079354.3	0.44187	0.318431	0.459011	0.197032	0.109336	0.197797	-0.911342	1	1
AC079354.5	1.10913	0.491299	0.435152	0.145295	0.526309	0.452327	-0.748064	1	1
AC079354.6	0	0	0.109603	0.148667	0	0	0.0918593	1	1
AC079466.1	2.38226	2.22296	2.19607	1.94233	1.83433	1.75654	-0.354499	0.774639	1
AC079467.1	0	0	0	0	0.131698	0	0.424268	1	1
AC079586.1	0	0.03968	0	0	0	0	-0.148964	1	1
AC079602.1	1.05399	0.956295	1.19171	0.693111	0.605445	0.94973	-0.516169	1	1
AC079610.2	0	0	0	0.10466	0.079614	0.087808	0.770901	1	1
AC079630.4	0.055947	0.054596	0.085762	0.07022	0	0.068836	-0.176507	1	1
AC079741.2	0.086241	0	0	0.158438	0.096511	0	0.42664	1	1
AC079767.4	0.075698	0.244519	0.183785	0.275529	0.982258	0.354402	1.12249	1	1
AC079776.6	0	0.043558	0	0.044828	0	0	-0.00390808	1	1
AC079780.3	0.229642	0.10464	0.064067	0	0	0	-1.06486	1	1
AC079781.5	0	0	0.046559	0	0	0	-0.173294	1	1
AC079781.7	0	0	0	0	0	0.081809	0.277842	1	1
AC079781.8	0	0.083866	0.017356	0	0.215714	0	0.288251	1	1
AC079790.2	0	0	0	0.081573	0	0	0.277111	1	1
AC079804.1	0	0	0	0	0	0.050336	0.177184	1	1
AC079807.2	2.64513	1.83429	2.09141	1.50337	2.0598	1.2168	-0.503741	0.774639	1
AC079807.3	0	0	0	0.067201	0.044968	0	0.368706	1	1
AC079807.4	0	0.005397	0	0	0	0	-0.0211876	1	1
AC079922.2	0	0	0.094452	0	0	0.056085	-0.13608	1	1
AC079922.3	0.368856	0.302823	0.607288	0.956647	0.883356	1.09754	0.936855	0.625125	1
AC079949.1	0	0	0	0.07399	0.136402	0	0.628711	1	1
AC080125.1	0	0	0	0.015415	0	0.029437	0.158903	1	1
AC083799.1	2.76513	2.65034	2.81275	2.43252	2.45944	2.83496	-0.161601	1	1
AC083822.2	0	0	0	0.036719	0	0.195002	0.679477	1	1
AC083843.1	1.83509	1.55878	1.7066	1.24475	1.76453	0.92826	-0.416876	1	1
AC083843.2	0.037699	0	0.039003	0	0	0	-0.275316	1	1
AC083862.1	0.056429	0.063072	0.038095	0.527524	0.629291	0	1.48308	1	1
AC083867.4	0	0	0	0	0.089542	0.088116	0.547161	1	1
AC083873.4	0.061615	0	0	0.076887	0.018245	0.036642	0.199328	1	1
AC083884.8	0.096102	0.349823	0.406387	0.023218	0.34778	0.085304	-0.610941	1	1
AC083899.1	0.027362	0.060839	0.047971	0	0.007435	0.073163	-0.183531	1	1
AC083899.3	1.9655	2.66441	1.92979	2.71673	2.09309	2.91142	0.148852	1	1
AC083900.1	0.660979	0.187234	0.285663	0.52991	0.143382	0.468233	-0.0517623	1	1
AC083949.1	0	0	0	0	0	0.151991	0.479827	1	1
AC084018.1	4.12217	5.32258	5.96825	5.89025	4.56343	4.22877	-0.144971	0.855895	1
AC084082.3	0.167267	0.254637	0.093283	0.204802	0.231114	0.248098	0.202483	1	1
AC084117.3	0.458021	0.798446	0.443273	0.466334	0.429451	0.377927	-0.394101	1	1
AC084125.1	0.111912	0.212082	0	0	0.062892	0	-0.698786	1	1
AC084125.4	0.412182	0.458214	0.543964	0.680269	0.409335	0.154616	-0.20536	1	1
AC084219.3	0.297273	0.435601	0.249535	0.114999	0.457347	0.05877	-0.485144	1	1
AC084219.4	2.39891	3.66125	3.26658	2.64351	3.72064	3.45439	-0.00421919	1	1
AC084809.2	0	0	0	0	0.138479	0.042927	0.556734	1	1
AC087163.2	0.241047	0.248476	0.047035	0.052974	0.222998	0	-0.525589	1	1
AC087203.1	0	0	0	0	0.019634	0	0.0717221	1	1
AC087294.2	0.724419	0.753036	0.448169	0.309878	0.205943	0.127634	-1.23337	1	1
AC087380.14	0.147708	0.074606	0.078727	0.040691	0.130772	0	-0.336885	1	1
AC087393.1	0.047891	0	0	0	0	0	-0.177957	1	1
AC087477.1	0.196275	0.049492	0	0	0	0.042597	-0.59173	1	1
AC087499.5	0	0.031408	0.015609	0.015713	0.02785	0.013703	0.0250586	1	1
AC087501.1	0	0	0	0.092154	0	0	0.30945	1	1
AC087793.1	0.06929	1.35293	0.727234	1.15769	1.31326	0.674275	0.411189	1	1
AC089999.1	1.40801	3.06931	1.81924	2.88773	2.76725	3.71204	0.471411	0.607696	1
AC090099.2	0	0.072333	0.111725	0.037221	0.067414	0	-0.242646	1	1
AC090286.2	0.188725	0	0	0.328958	0.120507	0	0.514036	1	1
AC090286.4	0	0	0	0	0.027482	0	0.0994219	1	1
AC090340.1	0	0	0.015243	0	0	0	-0.0590574	1	1
AC090420.1	0.281524	0	0	0.097252	0	0.503101	0.53017	1	1
AC090425.1	0.046007	0.106967	0.066048	0.20595	0.108582	0.307123	0.707746	1	1
AC090505.5	0	0	0	0.024638	0	0	0.0894454	1	1
AC090505.6	0.022281	0	0.024794	0.04863	0	0	-0.00358125	1	1
AC090519.6	0	0	0	0.062327	0	0	0.216365	1	1
AC090519.7	0	0	0	0	0.098277	0.105884	0.613541	1	1
AC090559.2	0	0	0	0	0.028361	0	0.102491	1	1
AC090571.1	0.043872	0.112767	0.063678	0.019093	0.009606	0	-0.577953	1	1
AC090587.2	0.372272	0.373735	0.275392	0.129686	0.361703	0.149019	-0.513173	1	1
AC090587.4	0.282054	0.562144	0.397874	0.355583	0.392695	0.162634	-0.388584	1	1
AC090587.5	0.292553	0.412991	0.226361	0.07454	0.512197	1.03852	0.554166	1	1
AC090616.2	0.114387	0.054917	0.170118	0.029874	0	0.11245	-0.495302	1	1
AC090617.1	0	0	0	0.034465	0	0.126257	0.503086	1	1
AC090627.1	0	0	0.050123	0	0	0.135054	0.247869	1	1
AC090666.1	0.082021	0	0	0	0	0	-0.292593	1	1
AC090673.2	0	0	0.144908	0	0	0	-0.482569	1	1
AC090804.1	0	0.046893	0.085194	0	0	0	-0.445815	1	1
AC090945.1	0.295814	0.122458	0.084592	0.290677	0.308939	0.086964	0.226283	1	1
AC090952.5	0	0.295334	0	0	0	0	-0.855657	1	1
AC090953.1	0	0	0	0	0.055119	0	0.19294	1	1
AC090954.1	0.1336	0	0	0	0.04516	0	-0.290266	1	1
AC090954.5	0	0	0.062619	0	0	0.101138	0.107804	1	1
AC091132.1	0	0	0.021803	0	0.032428	0	0.0328619	1	1
AC091167.3	0.027647	0.077812	0.034629	0.014695	0.139074	0.132947	0.333809	1	1
AC091171.1	12.1582	17.7765	18.0104	14.3715	10.2042	9.86219	-0.550809	0.0993088	0.957435
AC091177.1	0	0	0.080754	0	0	0	-0.288497	1	1
AC091178.1	0	0	0.038799	0.122458	0.022918	0	0.31613	1	1
AC091304.1	0	0	0	0.00121	0	0	0.00452469	1	1
AC091492.2	0.162317	0	0	0.048177	0	0	-0.361007	1	1
AC091633.3	0	0	0	0.131867	0.115025	0	0.714521	1	1
AC091729.7	0	0	0	0	0.004552	0	0.0169486	1	1
AC091729.8	0	0.091261	0	0	0	0	-0.322123	1	1
AC091729.9	3.88277	5.33828	5.00802	7.45053	6.78157	5.9897	0.419241	0.500816	1
AC091801.1	0.061684	0	0	0	0	0.024981	-0.134735	1	1
AC091814.3	0.004594	0	0	0	0	0	-0.0180548	1	1
AC091878.1	0.326773	0.292734	0.446851	0.277441	0.283656	0.252572	-0.334026	1	1
AC092106.1	0	0	0	0	0.021567	0	0.0785942	1	1
AC092111.1	0	0	0.24889	0	0	0	-0.750409	1	1
AC092117.1	0.029728	0	0.301408	0.150623	0.136402	0	-0.128524	1	1
AC092117.2	4.1e-05	4.5e-05	0.081559	5.4e-05	4.2e-05	7.9e-05	-0.290724	1	1
AC092159.2	0.040798	0.066163	0.104709	0.039278	0.116264	0.024924	-0.105805	1	1
AC092162.1	0.00911	0.08982	0.009675	0.02784	0.043784	0.010723	-0.0964699	1	1
AC092168.2	0.154986	0.166091	0.061255	0.14667	0.203893	0.145169	0.159154	1	1
AC092171.2	0.18091	0.060195	0	0	0.066514	0.046538	-0.360724	1	1
AC092171.4	5.38514	5.19514	5.35173	4.34371	4.4557	3.51001	-0.438905	0.572492	1
AC092192.1	0	0.0109	0.007992	0	0	0	-0.0728435	1	1
AC092198.1	0.015098	0.024474	0	0	0	0	-0.148578	1	1
AC092287.1	0.15306	0.14299	0	0.202562	0	0	-0.247601	1	1
AC092291.1	0	0.138223	0.301408	0	0	0	-1.14087	1	1
AC092295.4	0	0.060295	0	0	0.050286	0	-0.0436639	1	1
AC092295.7	0.347052	0.085243	0.249673	0.34189	0.388841	0.632425	0.661544	1	1
AC092299.6	0	0	0	0	0.022404	0	0.0815597	1	1
AC092299.8	0.35923	0.302961	0.252979	0.333488	0.454876	0.487795	0.297738	1	1
AC092301.3	0.421337	0.709886	0.575335	0.494294	0.734224	0	-0.438716	1	1
AC092316.1	0	0.102497	0	0	0	0	-0.357236	1	1
AC092316.2	0	0.292709	0.282032	0	0.136402	0.134231	-0.59714	1	1
AC092338.5	0.170635	0.066044	0.108503	0.057769	0.047427	0.127702	-0.278457	1	1
AC092431.2	0	0	0.033696	0	0	0	-0.12746	1	1
AC092535.3	0.008089	0	0	0.056429	0.047252	0.0279	0.392302	1	1
AC092566.1	0	0	0	0	0.025462	0	0.0923429	1	1
AC092573.2	0.024862	0.045171	0	0	0	0.059106	-0.0474118	1	1
AC092574.1	0	0	0.250704	0.606714	0	0	0.609932	1	1
AC092574.2	0.335468	0.439063	0.310447	0.167205	0.447998	0.58495	0.0504584	1	1
AC092594.1	1.40426	0.678143	1.15442	2.58102	1.94078	2.53613	0.968748	0.34416	1
AC092597.3	0	0.077224	0.020562	0.132197	0.052654	0.026131	0.287523	1	1
AC092610.12	0.108199	0	0	0	0	0	-0.374734	1	1
AC092614.2	0.311533	0.218944	0.311904	0.406933	0.879356	0.120417	0.491327	1	1
AC092620.2	0	0.236055	0	0	0	0	-0.719915	1	1
AC092620.3	0	0	0.123603	0.129333	0.103952	0	0.262156	1	1
AC092641.2	0	0.060118	0.128624	0.086931	0.188917	0.036036	0.254128	1	1
AC092651.1	0.040433	0	0.218341	0	0.128824	0.363326	0.414083	1	1
AC092653.5	0.059836	0	0	0	0	0	-0.219122	1	1
AC092667.2	0	0	0	0	0.007912	0	0.0293324	1	1
AC092675.3	0	0.25272	0	0.12787	0.113053	0	-0.0585509	1	1
AC092687.5	0.185794	0	0.05412	0.119114	0	0.117554	-0.0381533	1	1
AC092755.4	0.040489	0.066633	0.046609	0.046746	0.145248	0.264287	0.619992	1	1
AC092757.1	0	0	0.223572	0.150623	0.119914	0	0.0778764	1	1
AC092782.1	0	0	0	0.096708	0	0	0.323148	1	1
AC092798.2	0.41523	0.271239	0.01216	0.294985	0.040687	0.150312	-0.366187	1	1
AC092811.1	0.621554	0.435487	0.34753	0.291032	0.840574	0.086426	-0.220779	1	1
AC092835.2	0.217634	0.447283	0.287381	0.200626	0.33035	0	-0.602185	1	1
AC092839.1	0.052815	0	0.009193	0.098446	0	0.067846	0.291247	1	1
AC092839.4	0	0	0	0.151157	0.18628	0	0.907656	1	1
AC092849.1	0	0.095301	0	0.210171	0	0	0.29333	1	1
AC092933.3	0	0	0.179787	0	0	0	-0.578061	1	1
AC092964.2	0	0.330326	0	0	0.365381	0.00593	0.0435717	1	1
AC093063.2	0.410789	0.194899	0.168811	0.121119	0.216234	0.229909	-0.336927	1	1
AC093063.3	0	0	0	0.252292	0	0.20906	1.13599	1	1
AC093106.4	0	0	0.042385	0	0.101906	0	0.180045	1	1
AC093106.5	0	0	0	0.036839	0	0.09187	0.415904	1	1
AC093106.6	0	0	0.10882	0	0	0	-0.376627	1	1
AC093106.7	0.13211	0.122433	0.385157	0.308631	0.149778	0.613612	0.458232	1	1
AC093107.7	0.061439	0.269387	0.220542	0.039921	0	0	-1.18625	1	1
AC093110.3	2.86633	2.82991	1.95198	2.63707	3.83023	0.829785	-0.139365	1	1
AC093157.1	0.194966	0.118094	0.129647	0.155821	0.287632	0.283911	0.383828	1	1
AC093159.1	0	0	0	0	0	0.149993	0.474451	1	1
AC093162.5	0.119144	0.265487	0.207476	0.100425	0.194576	0	-0.570933	1	1
AC093323.3	5.66791	5.75432	7.66582	5.57305	4.28478	7.64839	-0.199192	0.743597	1
AC093375.1	0.252672	0.188761	0.371141	0.157224	0.166364	0.168375	-0.503171	1	1
AC093382.1	0.022512	0	0	0	0.085033	0	0.201374	1	1
AC093388.3	0.367849	0.73793	0.479763	0.755724	0.553163	0.666728	0.197041	1	1
AC093391.2	0.930669	0.789655	1.02822	1.05155	1.14158	1.91088	0.44949	1	1
AC093415.2	0.851027	0.368935	0.330371	0.118325	0.341777	0.30459	-0.814463	1	1
AC093484.4	0	0	0.038602	0	0.140186	0.019839	0.356126	1	1
AC093495.4	0.081895	0.097005	0	0	0	0	-0.575708	1	1
AC093510.1	0.120601	0	0	0	0.26927	0	0.352639	1	1
AC093585.6	0.06182	0	0	0	0	0	-0.225847	1	1
AC093609.1	0	0	0	0	0	0.038916	0.138851	1	1
AC093616.4	5.62201	5.25138	4.33509	6.01238	3.30352	5.57314	-0.106467	1	1
AC093620.5	0.067142	0	0	0	0	0	-0.243733	1	1
AC093627.10	0.064578	0.04822	0.321107	0.057506	0.098052	0.096465	-0.404376	1	1
AC093627.9	0.351425	0.912274	0.275446	1.12813	0.798444	0.546918	0.507843	1	1
AC093642.3	0	0.058129	0.03166	0.222671	0.15477	0.042357	0.745911	1	1
AC093642.5	1.35579	1.90191	1.12931	1.03293	1.42203	0.591831	-0.547958	0.726745	1
AC093668.1	0	0	0	0	0.005349	0	0.0198957	1	1
AC093668.2	0	0.059585	0	0.065812	0.089189	0.122418	0.564299	1	1
AC093673.5	4.22069	4.15529	5.00463	7.82588	6.80514	11.3719	0.862483	0.109272	1
AC093677.1	0.529729	0.260314	0.281169	0.207974	0.196915	0.159167	-0.675715	1	1
AC093690.1	0.365225	0.20101	0.187382	0.216046	0.348447	0.149264	-0.103841	1	1
AC093698.2	0.040792	0.043789	0	0.045066	0	0	-0.141215	1	1
AC093702.1	0.264698	0.297786	0.127222	1.40855	1.27672	1.92347	2.1651	0.218984	1
AC093724.2	1.10063	1.60249	1.22735	0.975601	1.05823	0.63037	-0.572747	1	1
AC093732.1	0	0.018294	0.132763	0.058749	0.170727	0.079899	0.350649	1	1
AC093734.1	84.4615	89.1754	96.8122	48.6938	53.4956	44.7555	-0.95686	1.68622e-10	2.73548e-08
AC093788.1	0.27086	0.174085	0.253817	0	0.110557	0	-1.17971	1	1
AC093818.1	0.768711	0.431426	0.605035	0.795946	0.608586	0.673814	0.104541	1	1
AC093838.4	9.02637	5.80728	6.46971	11.7585	8.41108	13.1112	0.557251	0.178982	1
AC093850.2	0.125398	0	0.06977	0	0	0	-0.618242	1	1
AC093887.1	0.003807	0	0	0	0	0	-0.0149778	1	1
AC093901.1	0.064966	0.029152	0	0.10564	0.052373	0.407088	0.971643	1	1
AC094019.4	0.141826	0	0.175559	0.236543	0	0	-0.212357	1	1
AC095067.1	0.1149	0	0.01632	0.040915	0.081515	0.080218	0.166537	1	1
AC096574.4	0.012823	0.022413	0.026375	0	0.028937	0	-0.120641	1	1
AC096574.5	0	0	0	0.021821	0.019893	0	0.148337	1	1
AC096582.7	0.756087	0.569184	0	0	0.23966	0	-1.51399	1	1
AC096649.1	0.015163	0	0	0	0	0	-0.0587536	1	1
AC096649.2	0.127515	0.199949	0	0.088143	0.098528	0	-0.354144	1	1
AC096670.3	0	0	0.08418	0.014933	0.255544	0	0.467823	1	1
AC096677.1	1.08014	0.983208	0.482956	0.127482	0.890179	0	-1.13172	0.625125	1
AC096772.6	1.5673	1.41788	0.892986	2.38903	1.83815	1.79405	0.515926	0.754111	1
AC097015.1	0.172889	0.292709	0.129862	0.301246	0.084163	0.676865	0.513533	1	1
AC097103.1	0.011286	0.058542	0.01211	0.060249	0.040596	0	0.0431544	1	1
AC097359.1	0.721244	0.725218	1.33224	0.002719	2.04575	0.830768	-0.0240716	1	1
AC097381.1	0	0	0.14559	0.087986	0	0.015548	-0.141058	1	1
AC097382.5	0	0	0.108119	0	0.076805	0	-0.112192	1	1
AC097461.4	0.303473	0.324632	0.063595	0.082464	0.115994	0.108439	-0.688759	1	1
AC097467.2	0.069546	0	0.099107	0.240794	0.171911	0.117028	0.699793	1	1
AC097468.7	0	0	0	0.070946	0.113191	0.071864	0.735165	1	1
AC097500.2	0.109203	0.180353	0	0.100073	0.321964	0.471835	0.88844	1	1
AC097523.1	0.141595	0.164275	0.034778	0.226525	0.267022	0.173636	0.498534	1	1
AC097523.2	0	0.109987	0	0	0.016226	0.004387	-0.30497	1	1
AC097533.1	0	0	0.047193	0	0	0.042035	-0.0260936	1	1
AC097635.4	0.256496	0	0	0	0.09369	0	-0.454096	1	1
AC097635.5	0.097859	0.267215	0	0.239053	0	0.053692	-0.18499	1	1
AC097639.1	0	0	0	0	0	0.084624	0.286512	1	1
AC097658.1	0.024134	0.033603	0.041624	0.070798	0.131495	0	0.261437	1	1
AC097662.2	0.367319	0.252856	0.10854	0.277605	0.128376	0.147616	-0.298603	1	1
AC097711.1	0	0	0	0.014106	0.012603	0	0.0967171	1	1
AC097721.1	0	0.035041	0	0	0	0	-0.132322	1	1
AC097721.2	0.172704	0	0.414111	0.26781	0.416321	0.380127	0.528547	1	1
AC097724.3	0.168585	0.143164	0	0.587491	0.396187	0.612485	1.47172	0.500083	1
AC098614.2	4.9496	4.36599	5.22378	12.9733	11.7369	12.465	1.25499	0.00477299	0.106082
AC098617.1	0.59413	0.345881	1.05181	1.15422	0.872401	0.287455	0.117319	1	1
AC098820.2	0	0	0	0	0	0.032225	0.115909	1	1
AC098820.3	0.919496	0.518584	0.908555	0.439286	0.247164	0.939056	-0.509865	1	1
AC098820.4	0.064845	0.173363	0.083844	0.258344	0.129082	0.119291	0.298397	1	1
AC098823.3	0	0	0.017329	0.069278	0.095312	0.015383	0.486126	1	1
AC098824.6	0	0	0.055024	0	0.112125	0.151552	0.549654	1	1
AC098828.2	0	0	0	0.028038	0	0.05398	0.278487	1	1
AC098828.3	0.092339	0	0	0	0.139502	0	0.120357	1	1
AC098831.4	0.108021	0	0.15489	0	0	0	-0.782999	1	1
AC099048.1	0	0	0	0	0.01247	0	0.0459636	1	1
AC099344.1	0	0.055437	0	0	0	0	-0.204099	1	1
AC099344.2	0	0.030117	0	0	0	0	-0.114444	1	1
AC099522.1	0.030375	0.098227	0.001215	0.105171	0.328738	0.077055	0.778938	1	1
AC099522.2	0	0	0	0	0.13018	0.068999	0.601293	1	1
AC099535.4	0.053296	0.185803	0.060932	0.172952	0.10368	0	-0.0850349	1	1
AC099539.1	0.04638	0.260631	0	0	0	0.095616	-0.561077	1	1
AC099552.4	0	0	0.091152	0	0.071059	0.053118	0.0813452	1	1
AC099668.5	0.072277	0.121071	0.042377	0.027231	0.088377	0.062062	-0.171932	1	1
AC099757.1	0.084815	0	0	0	0	0	-0.301586	1	1
AC099850.1	0.227741	0.588589	0.484942	0.510632	0.640925	0.689312	0.339531	1	1
AC100757.1	0	0	0	0.000302	0	0	0.00113063	1	1
AC100787.1	0.100085	0.013077	0.002765	0.101031	0.012129	0.003689	-0.0158969	1	1
AC100791.1	0.050436	0.053221	0.059577	0.059378	0.048436	0.034547	-0.079801	1	1
AC100830.3	0.07395	0.066474	0.009696	0.111075	0.076297	0.037458	0.166023	1	1
AC100830.5	0.187345	0.291489	0.288221	0.239114	0.707015	0.167788	0.326902	1	1
AC100832.1	0.13543	0	0	0	0	0	-0.455489	1	1
AC100852.2	0	0	0	0	0.038972	0	0.13904	1	1
AC102953.6	0	0	0	0.085461	0	0	0.289079	1	1
AC103740.1	0	0	0	0	0.272803	0	0.77248	1	1
AC103828.1	0	0	0	0.128475	0	0.016819	0.461726	1	1
AC103965.1	12.0414	9.44794	10.602	6.28596	8.86709	3.81686	-0.824361	0.0498297	0.604878
AC104057.1	0.018665	0	0	0	0	0	-0.0719897	1	1
AC104058.1	0	0	0	0	0.095527	0	0.319607	1	1
AC104113.3	0	0	0	0	0.038921	0	0.138867	1	1
AC104131.1	0.034028	0.017528	0	0	0.017022	0	-0.128329	1	1
AC104134.2	0	0	0.064192	0	0.025861	0.108087	0.19669	1	1
AC104135.3	0	0	0	0	0.005587	0	0.0207746	1	1
AC104135.4	0	0	0	0.035693	0	0	0.127845	1	1
AC104297.1	0.263621	0.214821	0.333108	0.181613	0.210482	0.203815	-0.340346	1	1
AC104306.1	0	0.09231	0	0	0	0	-0.325438	1	1
AC104389.28	0	0.037753	0.042757	0.030044	0.035185	0.033893	0.0426506	1	1
AC104448.1	0	0	0	0	0.095771	0	0.320339	1	1
AC104451.2	0.057712	0.062367	0.042814	0.128372	0.290629	0.057201	0.628475	1	1
AC104472.1	0.002395	0.110944	0.028561	0.085635	0	0	-0.184417	1	1
AC104532.2	0	0	5.7e-05	0.000248	0	0	0.000703127	1	1
AC104532.3	0.063247	0	0	0	0	0	-0.230665	1	1
AC104532.4	0.12049	0	0.079669	0.083138	0.107607	0	-0.0507257	1	1
AC104534.2	0.248547	0.130301	0.150522	0.119864	0.135226	0.105079	-0.341108	1	1
AC104600.1	0.025524	0.073795	0.061681	0.035166	0.028777	0.022466	-0.23543	1	1
AC104634.3	0.061852	0	0	0	0	0	-0.225956	1	1
AC104651.1	0.415606	0.373123	0.330684	0.600991	0.538006	0.845435	0.596451	1	1
AC104651.2	0.055277	0.059736	0.061512	0.092218	0	0.163451	0.165027	1	1
AC104653.1	0.277215	0.146101	0.240657	0.208683	0.070252	0.170737	-0.379811	1	1
AC104654.1	0.734719	0.537998	0.673707	1.68892	1.29129	1.5508	1.01037	0.687656	1
AC104654.2	12.1468	10.2042	11.8887	14.0518	10.3973	17.0162	0.195852	0.646523	1
AC104655.2	0.121211	0.170311	0.103674	0.159076	0.198326	0.034197	-0.0469649	1	1
AC104655.3	0	0.110179	0	0.028348	0.051343	0.025263	-0.0331352	1	1
AC104695.3	0.077789	0.082778	0.090392	0.135465	0.135974	0.080512	0.181083	1	1
AC104695.4	0.047855	0	0	0	0.041498	0	-0.0302254	1	1
AC104698.1	53.3839	54.1425	56.5937	67.2752	59.4248	63.0545	0.130639	0.438557	1
AC104777.3	0.034079	0	0	0	0	0	-0.128846	1	1
AC104794.4	0	0	0.040716	0.037503	0	0	-0.0186186	1	1
AC104801.1	0	0	0.056495	0	0.04366	0	-0.052829	1	1
AC104841.1	0	0.212065	0.184535	0	0.136402	0.065746	-0.45295	1	1
AC104984.4	0	0	0.018105	0	0.010155	0	-0.0323407	1	1
AC104986.1	0.131987	0	0	0	0.135246	0	-0.0113877	1	1
AC104996.1	0	0.365886	0.301408	0	0	0.536923	-0.24105	1	1
AC105020.1	0.370056	0.398154	0.260776	0.428983	0.604797	0.503781	0.385653	1	1
AC105030.1	0.106722	0.120309	0.121626	0.119507	0.112229	0.112211	-0.0471285	1	1
AC105052.1	0	0	0	0	0.002675	0	0.00998399	1	1
AC105053.3	0.038086	0.051322	0.039636	0.092434	0.105115	0.058596	0.298536	1	1
AC105053.4	0.190939	0.28654	0.573404	0.344328	0.397017	0.37417	0.00563412	1	1
AC105206.1	0.034243	0	0	0.002285	0.051733	0	0.0598883	1	1
AC105316.1	0	0.146354	0	0	0	0	-0.486655	1	1
AC105339.2	0.027408	0	0	0	0	0	-0.104514	1	1
AC105344.2	0.160524	0.055404	0.153711	0.141066	0.057547	0.026596	-0.345378	1	1
AC105381.1	0.231736	0.045532	0.150704	1.60497	0.098512	0.249072	1.48163	0.500083	1
AC105393.1	0	0	0	0	0	0.039663	0.14139	1	1
AC105760.2	0.354075	0.467078	0.241474	0.350495	0.524165	0.677346	0.362046	1	1
AC106017.1	0.185655	0.356162	0.175086	0.607751	0.435366	0.305658	0.60226	1	1
AC106753.1	0	0	0	0	0.047323	0.350643	1.02371	1	1
AC106782.20	0	0.003283	0	0.027694	0.061819	0.158898	0.705062	1	1
AC106786.1	0	0	0.057085	0	0	0	-0.209746	1	1
AC106801.1	0	0	0	0	0	0.021753	0.0792543	1	1
AC106873.4	0	0.095656	0	0	0	0	-0.33596	1	1
AC107016.2	4.4e-05	6.5e-05	6.5e-05	6.5e-05	9.1e-05	6e-05	0.000120787	1	1
AC107021.1	0.134828	0.145297	0.183522	0.027797	0.097581	0.043276	-0.659415	1	1
AC107081.5	0.418616	0.487369	0.433343	0.626585	0.387546	1.50911	0.692708	1	1
AC107083.1	0	0	0	0	0.167691	0	0.521383	1	1
AC107218.3	0	0.02191	0.098416	0	0.017584	0	-0.346858	1	1
AC107982.4	0.375037	0.256082	0.42313	0.095909	0.384677	0.108262	-0.621379	1	1
AC107983.4	0.029666	0.134274	0.045211	0	0	0.081178	-0.377934	1	1
AC108004.2	0	0	0	0	0	0.033983	0.121972	1	1
AC108004.3	0	0	0	0	0.058371	0	0.203555	1	1
AC108039.1	0	0	0	0	0.048575	0	0.171338	1	1
AC108059.2	0	0	0	0	0.163501	0	0.510408	1	1
AC108142.1	3.07227	2.79073	2.6747	0.900039	1.26115	0.644579	-1.55874	0.146399	1
AC108218.1	0.172607	0	0	0	0.345016	0.065799	0.488267	1	1
AC108448.2	0.063927	0.110241	0.09023	0	0.044728	0	-0.627927	1	1
AC108456.1	0.52299	0.421937	0.150704	0.475904	0.580433	0.549775	0.368808	1	1
AC108463.1	0.82336	1.04523	0.451854	0.398633	0.586555	0.128443	-0.919736	1	1
AC108463.2	1.15982	1.08982	0.909744	0.976809	1.12245	0.914438	-0.130744	1	1
AC108479.2	0.99828	0.531948	0.290467	0.26456	0.566853	0.558613	-0.378474	1	1
AC108488.3	12.7368	12.5716	12.9148	15.5394	16.9025	18.6311	0.336766	0.292654	1
AC108488.4	3.65521	4.3078	2.52686	4.41794	5.31439	7.44752	0.615911	0.346059	1
AC108519.1	0	0	0	0.075311	0	0.134231	0.626654	1	1
AC108676.1	0	0.097849	0	0	0.086545	0	-0.0504175	1	1
AC108938.2	3.76709	3.80961	3.03283	2.19839	3.36968	1.20163	-0.695673	0.481349	1
AC109133.1	0.212818	0	0.080245	0	0	0	-0.850686	1	1
AC109333.10	0.316855	0.246166	0.385161	0.41699	0.577894	0.379438	0.343817	1	1
AC109335.1	0	0	0	0	0.311775	0.134231	1.10959	1	1
AC109631.1	0	0	0.026629	0	0	0	-0.101646	1	1
AC109642.1	0	0	0	0	0.027006	0	0.0977569	1	1
AC109828.1	0.295561	0.266911	0.126374	0.28463	0.235269	0.089796	-0.161291	1	1
AC109829.1	0.01337	0	0.102442	0	0.039578	0	-0.25667	1	1
AC109992.1	0	0	0	0	0	0.094136	0.315429	1	1
AC110084.1	0.184171	0.260083	0.106403	0.131974	0.325271	0.052298	-0.111535	1	1
AC110299.5	0.060724	0.058714	0.060015	0.149114	0.07484	0.118788	0.341036	1	1
AC110615.1	0	0	0	0.017978	0	0	0.0658087	1	1
AC110619.1	0.088195	0.057208	0.09297	0.044428	0.049065	0	-0.41198	1	1
AC110619.2	0.080454	0.056402	0.069134	0.054958	0.119688	0	-0.10644	1	1
AC110769.3	0.099703	0	0	0.055444	0	0	-0.15458	1	1
AC110771.1	0.180763	0.030132	0.522187	0.323607	0.103925	0.205294	-0.187464	1	1
AC110792.1	0	0.131275	0	0	0	0	-0.443455	1	1
AC110926.4	0.043146	0.003264	0	0.031991	0.014437	0.028509	0.0836835	1	1
AC111186.1	0.014266	0.023125	0.031749	0.023799	0.043104	0.021209	0.0467902	1	1
AC111200.7	1.48355	1.80681	2.06634	2.15508	2.2038	1.92031	0.141556	1	1
AC112205.1	0	8e-06	0	7e-06	6e-06	4e-06	3.20306e-05	1	1
AC112229.1	4.10422	4.13746	3.92415	1.1564	1.50229	0.835146	-1.77021	0.0353786	0.478686
AC112229.6	0.080776	0.739155	0.239024	0.025923	0.248923	0	-1.18758	1	1
AC112229.7	6.29566	5.62699	5.62595	6.19659	6.60886	5.96558	0.01825	1	1
AC113189.5	4.32378	4.42304	4.21254	7.1646	6.95233	6.49959	0.577938	0.297537	1
AC113612.1	0.018334	0.012152	0.038265	0	0	0.013892	-0.197984	1	1
AC113612.2	0	0.069405	0	0.052796	0	0	-0.0659635	1	1
AC113618.1	0	0	0	0	0.073997	0	0.253503	1	1
AC114494.1	0.048025	0.31762	0	0	0.325042	0.046965	-0.026602	1	1
AC114730.11	0.331445	0.226047	0.29805	0.344876	0.340199	0.36549	0.156018	1	1
AC114730.2	0.097983	0.059426	0.095811	0.079136	0.129235	0	-0.136744	1	1
AC114730.3	0	0.094405	0.034119	0.224663	0.183276	0.096399	0.772009	1	1
AC114730.7	0	0	0.017892	0.001578	0.010414	0.023711	0.0588009	1	1
AC114730.8	1.02897	0.401447	0.167391	0.474972	0.655742	0.215687	-0.259191	1	1
AC114755.7	0	0	0	0	0.232999	0	0.682457	1	1
AC114776.1	0.125981	0.17018	0.330225	0.265439	0.271393	0.027054	-0.141135	1	1
AC114788.2	0	0	0.012958	0	0	0	-0.050357	1	1
AC114812.10	0.442279	0.454155	0.26178	0.203312	0.391081	0.046908	-0.647714	1	1
AC114812.5	1.10915	0.54258	0.80003	0.37192	0.311445	0.118333	-1.32526	0.625125	1
AC114812.8	0.051367	0	0.03572	0	0	0	-0.308858	1	1
AC114812.9	0.087195	0.02466	0.029315	0	0.005979	0	-0.449728	1	1
AC114814.3	0.091921	0.098414	0.068192	0	0	0	-0.772888	1	1
AC114814.4	0	0.0443	0	0	0	0	-0.165349	1	1
AC114969.1	0	0	0.142092	0	0	0.099714	-0.142455	1	1
AC115115.2	0.036087	0.079726	0.075612	0.170034	0.227851	0.082248	0.559074	1	1
AC115115.3	0.111008	0	0.073293	0	0	0	-0.589969	1	1
AC115522.3	0	0	0	0.058324	0.071981	0.048912	0.55115	1	1
AC115617.2	0.040158	0.067341	0.186523	0	0.613705	0.572333	1.17543	1	1
AC115618.1	0.399345	0.307047	0.412945	0.488662	0.48339	0.398164	0.16367	1	1
AC116050.1	0.074451	0.099291	0.034644	0.063009	0.045246	0.03845	-0.186343	1	1
AC116366.5	0.026201	0	0	0.417128	0.18793	0.078753	1.37252	1	1
AC116366.6	1.75632	1.47818	1.32014	1.03317	1.73401	0.28075	-0.597509	0.726745	1
AC116407.1	0	0.219532	0.271618	0	0	0	-1.23043	1	1
AC116407.2	0.144245	0.070806	0.367099	0.166071	0.269824	0.015151	-0.257878	1	1
AC116533.1	0	0.146354	0	0	0	0	-0.486655	1	1
AC116609.3	0.07119	0	0	0	0	0	-0.257191	1	1
AC116614.1	0	0.066122	0	0	0.064332	0	-0.0175085	1	1
AC117395.1	1.12784	1.30803	1.17354	1.40018	1.16944	1.49973	0.086091	1	1
AC118138.2	6.30895	2.60811	9.77572	4.49341	2.76894	4.21367	-0.762633	0.201614	1
AC118278.1	0.038873	0.159906	0.150704	0.421186	0.353634	0.157845	0.805118	1	1
AC118282.4	0.520051	0.421501	0.357671	0.301246	0.381925	0.034005	-0.67258	1	1
AC118344.1	0.231266	0.395822	0.561715	0.910583	2.10493	0.568955	1.27486	0.625125	1
AC119751.2	0	0	0.11439	0.038109	0.060806	0	-0.0637555	1	1
AC119751.5	0	0	0.038178	0	0	0	-0.143596	1	1
AC120045.1	0	0	0	0.040529	0	0	0.144327	1	1
AC120045.2	0.260237	0.037029	0.122119	0.448105	0.22962	0.000871	0.361438	1	1
AC121251.1	0	0.019396	0	0	0	0	-0.0747373	1	1
AC121334.1	0.091258	0.106171	0.10738	0.097994	0.094261	0.08736	-0.088877	1	1
AC122129.1	0.218435	0.117617	0.187904	0.007183	0.153237	0	-0.782404	1	1
AC123768.1	0	0	0	0.021832	0.005573	0	0.0991528	1	1
AC123768.2	0.001381	0.002022	0.001556	0.150328	0.001249	0	0.459232	1	1
AC123768.3	0.024028	0.092617	0.032529	0.008574	0.042965	0	-0.313431	1	1
AC123768.4	0.853722	0.618949	0.444518	0.60023	0.649202	0.982142	0.118984	1	1
AC123788.1	0.000245	7.3e-05	0.125117	0.000115	0.000314	0.005966	-0.402616	1	1
AC123886.2	0	0.062477	0	0.030246	0.030835	0.062434	0.173181	1	1
AC123900.2	0	0	0.103609	0	0	0	-0.360666	1	1
AC124309.1	0.035561	0	0.019786	0.079102	0	0	0.0656639	1	1
AC124789.1	0	0.068129	0	0.188355	0.110184	0	0.580806	1	1
AC124890.1	0.024342	0	0.027925	0	0.025275	0.024873	-0.0166145	1	1
AC124914.3	0.512437	0.384533	0.200745	0	0.197493	0	-1.40616	1	1
AC124944.5	0.046778	0	0	0	0	0	-0.174061	1	1
AC125232.1	4.01124	4.72553	5.61114	5.02462	5.71477	5.58008	0.104669	1	1
AC125238.2	0.042322	0.015245	0	0.01569	0	0	-0.153794	1	1
AC125421.1	0	0.031034	0	0.054838	0	0	0.0742284	1	1
AC126323.1	0	0	0	0	0	0.000809	0.00302677	1	1
AC126339.1	0.062725	0.239609	0.252553	0.010486	0.038174	0.226486	-0.55643	1	1
AC127496.1	0.477093	0.355548	0.419088	0.214038	0.295259	0.112357	-0.761563	1	1
AC127904.2	0.053846	0.034576	0.121623	0.077355	0.066358	0.069882	-0.0196203	1	1
AC128677.3	0	0.016556	0	0	0	0	-0.0640331	1	1
AC128677.4	0	0	0	0.042398	0	0	0.150646	1	1
AC128709.1	0	0	0.054229	0	0	0	-0.199946	1	1
AC129492.6	1.93345	2.19667	1.59128	1.84561	2.20212	1.72166	-0.0624035	1	1
AC129778.2	0	0.009685	0.009134	0.01134	0.016784	0	0.0290956	1	1
AC129778.5	0	0.032225	0	0.028672	0	0	-0.0185487	1	1
AC129778.7	0	0.071856	0	0.108753	0.001218	0	0.102924	1	1
AC129929.5	0	0.028095	0.113947	0.029045	0.058945	0	-0.177624	1	1
AC130352.1	0	0.045032	0	0	0	0	-0.167928	1	1
AC130469.2	0	0.088243	0.128386	0.112054	0.318838	0.243132	0.78682	1	1
AC130689.1	0.018613	0.004671	0.013013	0.003382	0.002626	0.004086	-0.0995283	1	1
AC130709.1	0	0	0	0.037283	0.031287	0	0.236352	1	1
AC131011.1	0.082489	0	0	0	0	0	-0.294103	1	1
AC131056.3	0.131391	0.096461	0.068148	0.049497	0.071079	0.041299	-0.350985	1	1
AC131097.3	0	0.038582	0	0	0.165951	0.047769	0.491709	1	1
AC131097.4	0	0	0	0.030663	0	0	0.1105	1	1
AC131180.1	0	0	0	0	0.009887	0	0.0365623	1	1
AC131180.3	0	0	0.009227	0	0.016702	0	0.0251985	1	1
AC131568.1	0	0.013721	0	0	0	0.078651	0.214785	1	1
AC131971.1	0.16885	0.295992	0.233074	0.182672	0.300992	0.111144	-0.195408	1	1
AC132008.1	0	0.101834	0	0	0.207464	0	0.266413	1	1
AC132186.1	0.013666	0.007384	0.045622	0.015199	0.027528	0	-0.0904072	1	1
AC132192.1	1.5289	1.46621	4.11274	2.29582	3.14953	3.30671	0.21162	0.803881	1
AC132515.1	0.133012	0	0	0	0	0	-0.448498	1	1
AC132872.1	1.26226	1.57249	1.05461	1.17079	1.66309	0.857459	-0.140057	1	1
AC132872.2	0.536233	0.364235	0.251946	0.352457	0.730817	0.244231	0.0963295	1	1
AC133106.2	0	0	0	0	0	0.072453	0.248646	1	1
AC133528.2	1.99914	2.09269	2.73954	3.81892	2.85096	4.97624	0.662999	0.481349	1
AC133644.3	0.043361	0	0	0	0	0	-0.162034	1	1
AC133785.1	0.090148	0	0.035515	0.055049	0.351217	0	0.611869	1	1
AC134873.1	0.17479	0.086455	0.096067	0.08667	0.056638	0.07691	-0.332802	1	1
AC135048.1	0.902375	1.0129	0.784989	0.592592	0.740206	0.432997	-0.589437	1	1
AC135048.13	0.448688	0.756651	1.01636	2.68415	2.59994	3.25597	1.70838	0.109668	1
AC135050.1	0.098733	0.110814	0.117881	0.117284	0.099417	0.102483	-0.0533965	1	1
AC135050.5	0.092595	0.124154	0	0	0	0.092535	-0.362196	1	1
AC135178.1	0.631457	0.487713	0.385429	1.12117	1.16288	1.41098	1.04756	0.687656	1
AC135776.1	0	0	0	0	0	0.018438	0.0674541	1	1
AC135983.1	0.00135	0.000441	0.29929	0.001589	0.332308	0.001309	0.0350304	1	1
AC135983.2	0	0.009934	0.016543	0.0124	0.026177	0.001842	0.0428683	1	1
AC135995.1	0.030376	0.24848	0.059438	0.071199	0.159618	0.043763	-0.170245	1	1
AC136289.1	0.106091	0	0	0	0	0	-0.36829	1	1
AC136698.1	0.016774	0.113662	0.229024	0.009291	0.17173	0.03217	-0.353932	1	1
AC136704.1	0.073934	0.048715	0.090153	0.05469	0.076775	0.107065	0.0323368	1	1
AC137590.1	0.330701	0.285901	0	0	0.348935	0	-0.497315	1	1
AC137723.5	0	0	0.057929	0	0	0	-0.212629	1	1
AC137932.1	0.347837	0.443728	0.356633	0.325769	0.355869	0.238443	-0.291568	1	1
AC137932.5	1.39511	1.22433	1.90815	0.705571	1.15854	1.18006	-0.591114	0.726745	1
AC137932.6	0.522353	0.5865	0.454586	1.87073	2.92372	1.88745	1.79531	0.180015	1
AC137934.1	0.406211	0.607943	0.524827	0.582779	0.610414	0.329068	-0.0757358	1	1
AC138031.1	0.210418	0.212256	0.057308	0.060228	0.183875	0.064175	-0.363242	1	1
AC138035.1	0.009595	0.036327	0.057565	0.071713	0.109646	0.049875	0.318045	1	1
AC138035.2	0.913825	0.792543	0.728642	0.851782	0.811203	1.39014	0.217868	1	1
AC138123.2	10.8776	11.5017	11.6662	12.4057	9.50413	16.3639	0.0895325	0.906852	1
AC138393.1	0	0.235997	0	0	0	0	-0.719775	1	1
AC138430.4	0.05354	0.011501	0.038697	0.096059	0.050619	0.075481	0.295876	1	1
AC138472.6	0.091195	0	0	0	0	0	-0.321914	1	1
AC138517.1	0.050914	0	0	0	0	0	-0.188487	1	1
AC138517.4	0	0	0.006721	0	0	0	-0.0263382	1	1
AC138649.1	0	0.038246	0.036494	0.104964	0.023763	0	0.147062	1	1
AC138655.4	0.103246	0	0.061585	0	0	0	-0.537885	1	1
AC138655.6	0.029148	0.03159	0	0.150291	0.060271	0	0.40694	1	1
AC138749.1	0	0	0	0.003629	0.000469	0.000809	0.0182621	1	1
AC138783.11	0.187141	0.24604	0.300903	0.191331	0.209961	0.467868	0.1124	1	1
AC138783.12	1.7437	1.8064	1.3296	1.10323	0.746946	2.34536	-0.273724	1	1
AC138783.13	2.30343	1.63458	1.72447	1.31395	1.46269	0.723802	-0.711885	0.50814	1
AC138965.1	0.061162	0.102291	0.016205	0	0	0	-0.577718	1	1
AC138969.4	12.7979	18.0964	20.8005	13.7505	12.6525	11.1974	-0.533258	0.09169	0.914991
AC139099.3	0.113621	0.062813	0.03234	0.303013	0.094178	0.039583	0.440601	1	1
AC139100.2	0.19949	0.319355	0.298769	0.57016	0.563916	1.00253	1.01421	1	1
AC139100.3	0	0.064727	0	0.059195	0	0.044451	0.108126	1	1
AC139149.1	0.001903	0.011782	0.002018	0.002596	0.006373	0.00565	-0.00706354	1	1
AC139426.1	0.00101	0.043058	0.001312	4.8e-05	0.001637	0.001078	-0.158841	1	1
AC139426.2	0.019054	0.020028	0.023051	0.026245	0.036536	0.027117	0.07571	1	1
AC139530.1	0	0.034036	0	1.03334	0.28232	1.10974	2.73851	0.500083	1
AC139712.2	0	0	0	0	0	0.021477	0.0782755	1	1
AC139887.4	0.102978	0.296803	0.341223	0.085883	0.237668	0.176203	-0.399936	1	1
AC140061.11	0	0	0	0.086958	0	0.134231	0.654634	1	1
AC140061.12	0	0	0	0	0	0.067366	0.23252	1	1
AC140061.3	0	0	0.026412	0	0	0	-0.100846	1	1
AC140061.4	0.13543	0	0	0	0	0.104559	-0.109025	1	1
AC140061.8	0	0	0	0.150623	0	0	0.476145	1	1
AC140061.9	0	0	0	0.708082	0	0.224179	1.77407	1	1
AC140076.1	0	0.085137	0	0	0	0.074366	-0.0479552	1	1
AC140481.1	0.634663	0.314808	0.394565	0.73284	0.553773	0.360923	0.171887	1	1
AC140481.7	0.10925	0.040351	0.070377	0.197913	0	0.277722	0.47934	1	1
AC140542.2	0	0	0	0.034103	0	0	0.122385	1	1
AC140912.1	0.103609	0	0	0.580356	0	0	0.965079	1	1
AC141586.5	1.57381	1.75496	1.8834	2.13469	2.19415	1.44929	0.0656998	1	1
AC141928.1	0.195556	0.299917	0.338985	0.363533	0.272719	0.336905	0.101205	1	1
AC142528.1	0.516784	0.14028	0.174101	0.145272	0.197877	0.250108	-0.368109	1	1
AC144449.1	0.159017	0.348038	0.299727	0.399002	0.263801	0.151952	-0.0439954	1	1
AC144522.1	0.571815	0.333363	0.607839	0.301246	1.21852	0	-0.0578231	1	1
AC144530.1	2.35282	2.42324	3.12221	2.85315	2.63734	2.16101	-0.118602	1	1
AC144568.4	0.072883	0.28776	0.151849	0.994257	0.37218	0.380174	1.20243	1	1
AC144652.1	1.53726	1.29944	1.5668	2.04129	1.72498	2.25325	0.347146	1	1
AC144831.1	0.007649	0.024797	0.034045	0.017013	0.077034	0.053066	0.225107	1	1
AC144836.1	0.10983	0	0	0	0	0	-0.3797	1	1
AC145124.1	0	0.031045	0	0	0.019634	0	-0.0461086	1	1
AC145343.2	0.124179	0.044856	0.239735	0.104277	0.246477	0.185858	0.174427	1	1
AC145676.2	0.004663	0.118091	0	0	0.020419	0	-0.343942	1	1
AC147651.2	0.13543	0	0	0	0	0	-0.455489	1	1
AC147651.3	0.328055	0.3687	0.402593	0.272817	0.257341	0.345148	-0.294574	1	1
AC147651.4	0	0	0	0.061609	0	0	0.214049	1	1
AC156455.1	0.559597	1.13826	0.936708	0.625421	0.734745	0.44363	-0.532909	1	1
AC159540.1	4.65742	4.52327	3.59886	1.88061	3.30142	1.89175	-0.895926	0.263976	1
AC159540.14	0.006719	0.003322	0	0	0.0069	0.006855	0.0114447	1	1
AC159540.2	0.208818	0.273034	0.263318	0.184498	0.194561	0.175303	-0.318975	1	1
AC174470.1	0.016664	0.013123	0.012332	0.208701	0.325367	0.038564	1.15652	1	1
AC187652.1	0	0.019476	0.084977	0	0	0	-0.363263	1	1
AC195454.1	0	0	0.047243	0.118043	0	0.080931	0.425097	1	1
AC215219.1	0	0	0	0	0.146286	0	0.46442	1	1
AC226119.4	0.169356	0	0.199738	0.203424	0	0.263038	0.136199	1	1
AC226119.5	0.186845	0.008516	0	0	0.179271	0	-0.0674527	1	1
AC226150.4	0	0	0.150418	0.083743	0.265039	0.452615	1.12507	1	1
AC233263.1	0	0	0	0	0.061091	0	0.212375	1	1
AC233263.2	0.022979	0.012152	0.038265	0	0	0.013892	-0.213359	1	1
ACA59	0.23866	0.375609	0.524829	0.346538	0.248003	0.025344	-0.659909	1	1
ACA64	0.104984	0.096435	0.096965	0	0.161779	0	-0.356435	1	1
ACAA1	22.8754	23.3688	25.509	32.2109	26.2223	34.2553	0.289601	0.247755	1
ACAA2	19.4029	22.1255	31.2016	39.3004	30.6942	34.5868	0.443593	0.0537686	0.640613
ACACA	18.0794	18.2801	16.8973	10.3297	13.6317	9.05632	-0.761402	0.0186574	0.303761
ACACB	3.84829	4.3881	2.6211	2.20599	5.41142	1.31462	-0.346956	0.824096	1
ACAD10	5.31389	5.59322	6.03591	5.99194	6.53442	5.32355	-0.00323913	1	1
ACAD11	3.43149	3.57571	3.61572	3.53117	3.41948	3.11629	-0.150619	1	1
ACAD8	6.28894	5.71342	5.78047	8.92193	9.55236	9.90584	0.586043	0.185603	1
ACAD9	16.907	16.7763	17.8903	15.7243	15.3235	16.6316	-0.190323	0.549996	1
ACADL	0.221213	0.076703	0.126223	0.208809	0.031056	0.140515	-0.121872	1	1
ACADM	11.7332	13.75	12.8393	16.7064	17.8212	21.8704	0.475156	0.124279	1
ACADS	13.9126	13.255	14.8412	16.0648	13.6246	17.0337	0.0743394	0.833475	1
ACADSB	4.67111	4.98351	3.66632	3.046	3.10619	3.0576	-0.590838	0.40578	1
ACADVL	99.2714	96.2887	106.827	107.864	115.59	116.434	0.0901192	0.47606	1
ACAN	0.140008	0.296186	0.348761	0.110052	0.174479	0.205499	-0.472106	1	1
ACAP1	0.157728	0.615256	0.306965	0.757067	1.17259	0.602419	0.935279	1	1
ACAP2	7.68375	8.04681	7.18811	6.2759	7.22806	5.27505	-0.359431	0.442401	1
ACAP2-IT1	0.182619	0.209317	0.193318	0.081727	0.383459	0.001945	-0.235114	1	1
ACAP3	7.11691	7.36052	7.6325	9.53394	9.16168	8.69498	0.227	0.673099	1
ACAT1	29.0413	26.3023	30.7898	30.5631	25.3067	32.7861	-0.036626	0.88159	1
ACAT2	10.3537	11.0542	11.0912	10.4576	10.9153	13.7003	0.0311545	1	1
ACBD3	17.9	19.2264	17.8936	24.9247	25.1739	22.6368	0.322248	0.255453	1
ACBD4	9.72393	9.41718	11.0762	10.2333	11.2204	10.9869	0.0236246	1	1
ACBD5	27.5129	28.0841	26.0348	16.9878	17.9417	15.5356	-0.767846	0.00338203	0.0807871
ACBD6	24.1659	24.7448	24.7265	28.3748	22.3596	32.4132	0.0963949	0.752778	1
ACBD7	0.510577	0.300569	0.359966	0.343743	0.880649	0.198718	0.157021	1	1
ACCS	11.8949	10.8247	11.7091	14.2741	14.4003	13.2094	0.202253	0.569019	1
ACD	11.8109	10.533	9.35792	10.3798	9.59097	12.4187	-0.0469657	1	1
ACE	0.133945	0.015491	0.372928	0.061224	0.105576	0.116757	-0.486231	1	1
ACE2	0.240917	0.135948	0.242765	0.285569	0.327002	0.257218	0.271798	1	1
ACER1	0	0	0	0	0.028319	0	0.102345	1	1
ACER2	0.924607	1.08988	1.12899	0.81198	1.03296	0.379009	-0.505713	1	1
ACER3	7.32955	6.41112	9.97321	5.87076	2.24474	6.36585	-0.774167	0.144571	1
ACHE	0.526253	0.548073	0.392775	0.670803	0.517377	0.672888	0.215672	1	1
ACIN1	64.3763	60.6692	68.6483	36.2756	58.0315	23.8531	-0.789961	4.04367e-06	0.000261056
ACKR2	0	0.014853	0.060358	0.015185	0	0	-0.214656	1	1
ACKR3	4.46943	4.86749	9.29444	5.69167	5.61681	6.49088	-0.14151	0.868334	1
ACKR4	0.665121	0.417576	0.892964	1.71414	1.28509	2.25745	1.19087	0.453398	1
ACLY	239.479	232.847	209.931	178.402	227.882	125.354	-0.439076	1.40417e-06	0.000102349
ACMSD	0.244512	0.022679	0.035029	0.046681	0.025056	0.004368	-0.610518	1	1
ACN9	8.4621	8.97393	10.5675	11.5487	10.1735	12.9042	0.22507	0.616508	1
ACO1	4.11366	3.54312	5.28994	1.96981	3.60745	3.28802	-0.603599	0.524236	1
ACO2	23.4217	22.3251	23.3687	9.94892	9.78611	8.55315	-1.35543	1.18565e-05	0.000665015
ACOT1	7.62998	6.56967	8.62082	9.26167	6.87735	11.9749	0.219254	0.673099	1
ACOT11	1.79563	1.94583	1.84701	1.53298	1.9338	1.49574	-0.233281	1	1
ACOT13	9.76778	11.1074	11.922	17.2909	14.8056	21.8871	0.634825	0.0547236	0.64715
ACOT2	34.0999	32.8417	36.5445	38.6713	33.751	43.5638	0.0858355	0.690555	1
ACOT4	1.35975	1.70705	1.51709	2.12441	1.48413	2.00934	0.200142	1	1
ACOT6	0.020233	0	0	0	0	0	-0.0778769	1	1
ACOT7	37.2771	42.8331	35.0422	54.1937	52.0515	61.7231	0.465041	0.0104507	0.195619
ACOT8	7.01339	5.82863	6.56832	10.9948	8.22601	12.657	0.627729	0.162555	1
ACOT9	29.482	30.1401	25.4101	36.8565	34.4311	40.1391	0.3104	0.13971	1
ACOX1	6.53298	6.02218	6.10297	6.73256	6.13432	4.15318	-0.206765	0.868334	1
ACOX2	11.6101	11.3178	11.1512	4.74233	3.56909	5.10648	-1.39775	0.00217312	0.056394
ACOX3	3.42756	3.85366	3.33726	4.87496	4.45485	4.2637	0.269401	0.839141	1
ACOXL	0.025682	0.03748	0	0.055726	0.015547	0.08043	0.248673	1	1
ACP1	55.6855	49.1887	59.145	55.0434	64.9385	70.525	0.137297	0.409336	1
ACP2	16.5481	16.1098	18.473	25.4204	23.0594	24.9031	0.440053	0.110676	1
ACP5	0.1075	0.099134	0	0.449154	0.290457	0.207703	1.14298	1	1
ACP6	2.45643	2.07919	4.74318	7.54019	9.95643	7.94693	1.34279	0.0169867	0.282374
ACPL2	3.13117	3.56898	2.81914	4.39669	4.42006	4.38491	0.380515	0.678229	1
ACPP	0.026003	0.0281	0.043113	0	0	0.012886	-0.293367	1	1
ACPT	0.065662	0.0656	0.064765	0	0	0	-0.620454	1	1
ACR	0	0	0	0	0.041459	0	0.147474	1	1
ACRBP	0.23482	0.045428	0.204114	0.24128	0.334485	0.312293	0.505898	1	1
ACRC	0.516932	0.297077	0.480405	0.764392	0.363254	0.667396	0.315473	1	1
ACRV1	0.139375	0.110012	0.143879	0.026576	0.027749	0.053737	-0.698479	1	1
ACSBG1	0.121847	0.152171	0.054993	0.035517	0.068737	0.050318	-0.440702	1	1
ACSBG2	0.021362	0.01045	0.010679	0.010725	0.036815	0.013136	0.052078	1	1
ACSF2	6.21461	8.17106	6.97259	8.50899	8.68292	8.99741	0.212308	0.666724	1
ACSF3	15.9803	9.02578	16.423	11.1824	14.962	16.4213	-0.0390972	0.913804	1
ACSL1	6.02553	6.83054	5.69794	4.75272	5.51163	4.20131	-0.427806	0.488054	1
ACSL3	74.1809	74.7756	78.3325	50.1106	57.1577	39.9052	-0.704263	5.8666e-06	0.000356419
ACSL4	31.2616	30.8869	29.1586	17.0696	17.8385	16.3317	-0.906937	0.000361479	0.0126915
ACSL5	1.55462	1.67111	1.85853	1.6987	1.50429	1.15133	-0.279793	1	1
ACSL6	0.018254	0.040242	0.006914	0.020731	0.01449	0.01132	-0.0733796	1	1
ACSM1	0	0.022897	0	0.021047	0	0	-0.0110755	1	1
ACSM2A	0.064657	0.007733	0.035277	0.01858	0.049693	0	-0.137703	1	1
ACSM2B	0.038481	0.00748	0.025919	0	0	0	-0.259472	1	1
ACSM3	4.54614	4.37997	4.91688	3.62802	3.18917	4.47307	-0.361706	0.690656	1
ACSM4	0	0.026768	0	0	0.009478	0	-0.0670897	1	1
ACSM5	0	0	0.01617	0	0	0.071273	0.182349	1	1
ACSS1	7.82184	7.42179	7.8678	4.85542	6.04174	4.39443	-0.661109	0.201051	1
ACSS2	8.84818	8.62678	9.94786	7.87563	8.44029	6.11416	-0.362993	0.481717	1
ACSS3	0	0.017978	0.038583	0	0.008065	0.024982	-0.0892055	1	1
ACTA1	0	0.109545	0	0.106072	0.076391	0	0.180589	1	1
ACTA2	6.7261	6.65991	6.32764	8.64788	8.88304	9.77914	0.38549	0.383558	1
ACTA2-AS1	0.230115	0.205095	0.060279	0.075921	0.144001	0	-0.586108	1	1
ACTB	1613.77	1831.46	1980.05	1764.05	1366.33	1470.31	-0.316079	2.07013e-11	3.80736e-09
ACTBL2	0.029114	0	0.016199	0	0	0	-0.168917	1	1
ACTBP1	0.036504	0.136492	0.040621	0.059545	0.018383	0	-0.399207	1	1
ACTBP11	1.64885	1.44392	1.64811	1.10392	1.00702	0.378492	-0.907254	0.453398	1
ACTBP13	0.008768	0	0.029269	0.004876	0.008831	0	-0.0926472	1	1
ACTBP2	1.06969	0.825996	0.755801	0.670157	0.775655	0.465445	-0.471887	1	1
ACTBP7	0	0.117188	0.040223	0.00938	0.053153	0.071653	-0.0863328	1	1
ACTBP9	0	0	0.041138	0	0.006826	0	-0.128813	1	1
ACTC1	0	0	0.065381	0	0.009966	0	-0.200989	1	1
ACTG1	1307.91	1293.69	1388.4	1234.78	1220.46	999.462	-0.28757	9.05038e-09	1.10115e-06
ACTG1P1	0.45859	0.225093	0.22669	0.115589	0.440134	0.014862	-0.494455	1	1
ACTG1P10	0	0.081158	0	0	0.103071	0.014639	0.0948855	1	1
ACTG1P11	0.501211	0.320093	0.354121	0.183626	0.258799	0.159585	-0.720229	1	1
ACTG1P13	0	0.040553	0	0	0	0	-0.152074	1	1
ACTG1P2	0.486765	0.320093	0.374215	0.165283	0.276623	0.159585	-0.726269	1	1
ACTG1P3	1.02034	0.455617	0.918022	0.314496	0.676988	0.018074	-1.06254	1	1
ACTG1P4	0.026796	0	0	0.079876	0.072942	0.016604	0.423632	1	1
ACTG2	0	0	0	0.050308	0	0	0.17709	1	1
ACTL10	0.040068	0	0.022293	0	0.011031	0.019857	-0.116395	1	1
ACTL6A	27.2458	29.8345	28.6741	24.4345	24.7431	23.1979	-0.321699	0.181693	1
ACTL6B	0	0	0	0.026558	0	0	0.0961882	1	1
ACTL8	0.501476	0.52966	0.279138	0.724381	0.546706	0.570318	0.332103	1	1
ACTN1	96.3737	117.556	109.559	107.968	139.05	53.457	-0.185709	0.127094	1
ACTN1-AS1	0.187681	0	0	0.263737	0.064232	0.386364	0.914386	1	1
ACTN2	0.740186	1.05532	0.842175	1.6973	1.52385	2.22094	0.878162	0.726745	1
ACTN3	0.008705	0.021175	0	0	0	0	-0.113578	1	1
ACTN4	346.883	331.057	389.561	249.996	343.222	138.958	-0.624279	9.41372e-16	3.03871e-13
ACTN4P1	0.014	0.01513	0.015579	0.030934	0.014101	0.027753	0.0829101	1	1
ACTR10	15.1495	16.849	20.3161	23.7943	24.9052	34.9952	0.596153	0.0216911	0.338853
ACTR1A	37.8171	41.1075	40.6735	43.798	51.2421	20.7035	-0.125756	0.522322	1
ACTR1B	13.6574	15.2556	16.2354	19.905	21.1323	18.5779	0.320142	0.284832	1
ACTR2	107.936	106.051	62.2393	85.2274	55.436	81.1099	-0.394315	0.0044716	0.10146
ACTR3	74.8555	35.1062	34.288	29.1353	40.4409	55.7203	-0.280675	0.136503	1
ACTR3B	4.17387	4.1427	4.59054	3.94717	2.59522	3.67653	-0.402262	0.678229	1
ACTR5	5.39918	5.26195	6.26257	6.84717	7.50853	8.55306	0.351642	0.523753	1
ACTR6	9.57132	11.7924	9.39368	11.2422	13.513	14.3536	0.265199	0.552729	1
ACTR8	6.30403	6.26708	5.36348	8.9475	8.56677	8.2185	0.434727	0.3621	1
ACTRT3	2.24702	2.1575	2.55798	3.07691	2.55428	3.77212	0.339302	0.803881	1
ACVR1	14.4899	14.5367	15.8052	19.3905	20.8058	21.0571	0.369116	0.210485	1
ACVR1B	13.2047	12.5092	13.0375	10.7615	13.7428	8.39453	-0.311515	0.412379	1
ACVR1C	0.013552	0.029274	0.005027	0.015072	0.018199	0.004477	-0.042953	1	1
ACVR2A	2.42497	2.04092	2.21785	2.52689	2.60029	2.61781	0.127447	1	1
ACVR2B	1.41858	1.48719	1.18307	0.888189	1.37149	0.949746	-0.387667	1	1
ACVR2B-AS1	0.128827	0.401548	0.37679	0.29963	0.49808	0.149489	-0.0115533	1	1
ACVRL1	0.475905	0.541897	0.274595	3.03484	2.21825	1.99916	2.12582	0.0704948	0.771371
ACY1	10.9931	10.3401	10.6856	13.617	10.8878	16.7141	0.283024	0.485441	1
ACY3	9.67721	10.1802	10.6705	9.05989	8.60372	11.4236	-0.146382	0.795828	1
ACYP1	6.1292	9.02397	7.26448	6.58265	7.91532	9.23728	0.00384431	1	1
ACYP2	3.64036	4.81421	4.28807	5.58704	3.95506	6.66204	0.261387	0.711743	1
AD000090.2	7.68955	6.8627	9.66527	6.61734	7.02674	3.13839	-0.596505	0.212582	1
AD000092.3	0.142491	0.399931	0.234316	0.244057	0.207885	0.053836	-0.436034	1	1
AD000671.6	1.38763	0.894433	1.51719	1.5228	1.29186	2.09929	0.269266	1	1
AD000684.2	0.351427	0.136996	0.282304	0.364333	0.456915	0.297321	0.326702	1	1
AD001527.7	0	0.109713	0.249653	0.3631	0.528758	0.26143	1.0086	1	1
ADA	20.6776	18.944	21.3888	24.9502	23.2276	32.2947	0.319341	0.213297	1
ADAL	1.63363	1.66989	1.52285	2.27123	1.73972	1.95205	0.211771	1	1
ADAM10	55.438	55.2068	49.744	45.0464	48.8212	39.0091	-0.349191	0.046059	0.576129
ADAM11	0.451514	0.426824	0.257558	0.232482	0.199401	0.118981	-0.759469	1	1
ADAM12	2.03347	2.16558	1.31305	0.69261	0.979224	0.325858	-1.38087	0.28939	1
ADAM15	25.0076	27.7877	27.4812	31.2825	29.3412	42.2735	0.27868	0.24389	1
ADAM17	37.8913	37.4714	36.7146	38.2905	41.2498	29.5914	-0.116678	0.597265	1
ADAM19	2.84021	4.90405	2.69283	3.10624	7.26805	0.898867	0.0314898	1	1
ADAM1A	1.24984	1.32111	1.78727	1.39151	2.01803	1.46089	0.0756261	1	1
ADAM1B	0.119246	0.007757	0.091327	0.137293	0.087161	0.100941	0.206699	1	1
ADAM20	0.029121	0	0	0.016167	0.014641	0	0.000201253	1	1
ADAM21	0.008443	0.073603	0.067335	0.197137	0.150324	0.217469	0.807339	1	1
ADAM21P1	0.009914	0	0.011032	0.022053	0.018773	0	0.0647865	1	1
ADAM22	0.527115	0.736885	1.18729	1.23644	1.12328	0.880255	0.285837	1	1
ADAM23	3.07542	3.14346	3.05637	3.55824	3.92156	2.74306	0.0595136	1	1
ADAM28	0.519657	0.266373	0.158425	0.265431	0.492444	0.26075	0.0220983	1	1
ADAM29	0	0	0.013597	0	0	0.012111	-0.00813442	1	1
ADAM32	0.266413	0.296057	0.350117	0.498041	0.235854	0.348289	0.121535	1	1
ADAM8	1.67557	1.7972	1.63773	1.79373	2.16799	1.41765	-0.00425386	1	1
ADAM9	33.7421	33.005	31.7572	77.3562	86.9572	61.1986	1.11329	1.29812e-10	2.14999e-08
ADAMTS1	0.054788	0.154832	0.04767	0.113271	0.086713	0.07742	0.0125132	1	1
ADAMTS10	16.1943	16.0362	15.0864	19.744	24.5574	17.9732	0.315521	0.298627	1
ADAMTS12	1.77141	1.51821	1.01191	3.35106	2.09962	2.88617	0.823866	0.388178	1
ADAMTS13	0.339126	0.357648	0.261167	0.880676	1.33747	0.641154	1.21594	0.625125	1
ADAMTS14	0	0.016666	0	0.008547	0	0.022928	0.0488652	1	1
ADAMTS15	1.16505	1.13957	0.957205	1.973	2.71168	1.63927	0.808974	0.50814	1
ADAMTS16	0.814318	0.742364	1.00752	0.658594	1.2872	0.720569	-0.0193878	1	1
ADAMTS17	0.078701	0.020514	0.054675	0	0	0.019441	-0.436735	1	1
ADAMTS18	0.013467	0.067084	0.007621	0.007642	0	0.00681	-0.259182	1	1
ADAMTS2	0.006016	0.04289	0	0.124065	0.021205	0.19156	0.724947	1	1
ADAMTS20	0.056869	0.099576	0.015402	0.062988	0.054623	0.082959	0.0478528	1	1
ADAMTS3	0	0.007541	0.018896	0	0	0	-0.100938	1	1
ADAMTS4	0.024272	0.004493	0.0297	0	0	0.047051	-0.0481958	1	1
ADAMTS6	0.203898	0.256723	0.112538	0.288001	0.319913	0.1892	0.2555	1	1
ADAMTS7	2.28349	1.94158	2.55146	2.03602	2.45402	1.7908	-0.177893	1	1
ADAMTS8	0.060791	0.054345	0.022549	0.201949	0.171771	0.085258	0.669955	1	1
ADAMTS9	5.14801	4.90637	4.31146	2.46606	2.93382	2.51482	-0.906176	0.210915	1
ADAMTS9-AS1	0	0	0.026179	0	0	0	-0.0999862	1	1
ADAMTS9-AS2	0	0	0.028399	0.012202	0.01663	0.066089	0.209634	1	1
ADAMTSL1	0.010119	0.005468	0	0.005627	0.014914	0	0.0145881	1	1
ADAMTSL3	0.097277	0.188781	0.073282	0.078658	0.153251	0.067505	-0.15949	1	1
ADAMTSL4	1.77442	1.50093	1.8022	1.99612	2.51119	2.50429	0.364154	0.774639	1
ADAMTSL4-AS1	0	0	0.092268	0	0.085181	0	-0.037086	1	1
ADAMTSL5	1.91856	2.32134	3.06305	1.98157	2.0635	1.66558	-0.409504	1	1
ADAP1	2.50339	2.53269	2.63592	2.92592	2.32522	2.38062	-0.0820871	1	1
ADAP2	1.26535	1.3036	1.67307	1.20234	1.07161	0.715885	-0.527394	1	1
ADAR	160.19	174.634	176.5	126.669	165.718	87.622	-0.507093	1.19888e-06	8.94465e-05
[truncated: 29,636 more rows]

## Sheet: Table S7
Table S7. Co-regulated genes in circFAT1 knockdown and miR-7 mimic treated A549 cells
		shcircFAT1 vs shNC									miR-7 vs miR-NC
	Gene symbols	shNC_1_FPKM	shNC_2_FPKM	shNC_3_FPKM	shcircFAT1_1_FPKM	shcircFAT1_2_FPKM	shcircFAT1_3_FPKM	logFC	P Value	FDR	miR-NC_1_FPKM	miR-NC_2_FPKM	miR-NC_3_FPKM	miR-7_1_FPKM	miR-7_2_FPKM	miR-7_3_FPKM	logFC	P Value	FDR
80 downregulated genes	DKK1	183.435	175.162	178.522	49.8677	45.9126	45.9338	-1.95828	5.95301e-52	2.31342e-48	213.545	208.419	223.407	114.116	93.12	127	-1.02653	1.04033e-23	7.15434e-21
	NTS	91.4491	89.284	81.0502	8.33221	7.37063	7.88387	-3.49016	4.67965e-51	1.61651e-47	85.9098	84.7895	91.4205	37.4577	28.886	57.8106	-1.15377	2.33707e-13	5.64359e-11
	SLC7A5	507.471	533.794	543.13	256.655	262.861	259.659	-1.06248	3.10694e-49	8.04932e-46	487.824	487.803	465.214	190.068	227.871	129.699	-1.47443	5.76913e-79	1.82501e-75
	CPLX2	355.144	366.915	343.164	153.331	152.84	153.584	-1.25037	8.47947e-48	2.02783e-44	372.14	335.757	343.492	89.8188	103.283	60.3067	-2.13008	7.68444e-105	4.05149e-101
	AKR1B10	1619.34	1501.47	1595.26	1031.19	976.693	991.628	-0.691708	9.80174e-44	1.60382e-40	1406.08	1355.44	1541.48	685.513	553.647	863.832	-1.10883	2.04859e-99	9.25789e-96
	SUSD2	34.6328	35.2537	36.6317	3.88874	3.34293	3.11458	-3.35569	1.40524e-21	1.04018e-18	13.6884	12.8196	13.6784	8.32821	9.14915	6.63447	-0.805688	0.0336935	0.463215
	VDAC1	208.09	194.551	221.192	129.155	124.654	123.254	-0.764712	2.02762e-14	8.51849e-12	167.21	192.567	191.565	113.489	111.91	104.004	-0.820927	9.18996e-15	2.7426e-12
	DDIT4	121.151	121.047	121.139	70.6313	64.7913	63.441	-0.907123	3.85232e-12	1.409e-09	146.152	154.4	172.522	84.2295	77.5684	93.2479	-0.968567	6.66981e-17	2.39765e-14
	FGB	17.6571	16.8487	16.6475	1.55755	1.53925	1.52097	-3.4047	1.32702e-11	4.74202e-09	29.979	27.0093	30.0166	19.8714	10.9142	27.8738	-0.643639	0.0109814	0.202967
	AHCY	171.623	169.826	176.534	123.754	118.023	82.0424	-0.715892	3.70032e-11	1.25043e-08	118.908	119.509	129.265	56.596	84.7315	84.9616	-0.777662	6.72393e-10	9.93947e-08
	SCD	236.159	236.849	226.689	152.039	161.605	154.301	-0.618881	3.81909e-11	1.2631e-08	163.536	153.714	158.311	71.6251	88.8735	53.4104	-1.23005	1.43485e-24	1.08071e-21
	MTUS1	60.0324	61.4402	60.4063	25.0478	26.267	26.0185	-1.26856	4.21797e-11	1.38034e-08	112.8	96.084	93.4603	56.4611	48.0903	54.3859	-1.00441	2.49669e-12	5.19607e-10
	SLC1A5	131.742	140.342	146.282	98.0576	74.8348	75.1847	-0.791863	4.65674e-11	1.47728e-08	102.818	100.636	133.541	95.562	74.5186	52.8665	-0.674005	2.08052e-07	1.92442e-05
	RTN4RL2	29.5121	32.4271	38.6071	11.683	10.1401	11.0229	-1.64168	1.5515e-09	3.95366e-07	84.3271	92.2307	102.05	37.1205	29.0094	40.0158	-1.46725	5.37844e-20	2.7892e-17
	NEAT1	109.573	131.792	103.093	12.2199	101.79	93.6903	-0.767903	3.73775e-09	8.87045e-07	117.96	87.0249	111.27	18.4641	150.548	16.0962	-0.851265	3.75588e-10	5.73979e-08
	FADS1	103.712	97.3688	86.4846	54.5771	55.5376	54.8291	-0.839325	5.20495e-09	1.21667e-06	84.681	79.6214	79.2691	36.0669	44.707	25.9332	-1.26638	2.36345e-14	6.50133e-12
	TESC	27.7155	30.5209	31.949	11.4268	9.78843	11.2911	-1.50022	1.29411e-07	2.38062e-05	98.846	93.453	112.144	59.58	47.7468	78.5816	-0.788465	1.48499e-08	1.70823e-06
	MID1	78.3452	79.7153	67.3317	43.3156	48.8634	38.6248	-0.822079	3.93504e-07	6.47284e-05	120.217	105.968	91.5186	51.981	62.7606	31.2907	-1.1981	1.18956e-16	4.13521e-14
	MTHFD2	50.8762	53.8739	52.4433	26.6977	27.8012	26.2269	-0.996945	3.97512e-07	6.50435e-05	45.9853	41.1356	40.8742	31.1471	28.4597	29.1562	-0.60442	0.00324349	0.0779669
	LASP1	160.695	63.2523	61.2098	61.7961	60.6304	59.803	-0.683776	1.08309e-06	0.000161885	121.775	41.2927	122.373	29.6945	114.475	11.9811	-0.948293	6.47947e-11	1.102e-08
	NUCKS1	105.584	103.486	93.7106	63.2598	68.3991	64.3486	-0.665216	1.3061e-06	0.000190635	69.0086	69.486	63.2037	37.3393	39.3158	35.2836	-0.925674	5.70139e-08	5.89404e-06
[truncated: 212 more rows]

## Sheet: Table S8
Table S8. MiRNA expression profile of A549 cells
MiRNA ID	Count	Type	Description	TPM
hsa-miR-21-5p	15081613	mature	mir-21	573848
[truncated: 1,330 more rows]
